# Supplementary material for: The Influence of Parental Psychopathology on Offspring Suicidal Behavior across the Lifespan
Source: PLoS One. 2015 Jul 31;10(7):e0134970. doi: 10.1371/journal.pone.0134970 (PMC4521747; doi:10.1371/journal.pone.0134970)
Supplement: S1 Dataset — (XLS) [file pone.0134970.s001.xls]

## Sheet: Sheet1
finalp2wt	sex	age	marcat	educ_cat4	motherdepr	mothergad	motherpds	mothersub	motherasp	fatherdepr	fathergad	fatherpds	fathersub	fatherasp	a_ideation	ideation_recd	a_plan	plan_recd	a_gesture_any	att_gest_recd	ideation	plan	attempt_any	gesture_any	any_anx	any_mood	any_impulse	any_sub	any_dis
	1	32	1	3	0	0	0	0	0	0	0	0	0	0							0	0	0	0	0	0	0	0	0
1.2493	1	31	1	2	0	0	0	0	0	0	0	0	0	0							0	0	0	0	1	0	0	1	1
1.28122	1	60	1	2	0	0	0	0	0	0	0	0	0	0	13	58			51	51	1	0	0	1	1	1	1	1	1
0.989446	1	34	1	4	0	0	0	0	0	0	0	0	0	0							0	0	0	0	0	0	0	1	1
	0	84	2	1	0	0	0	0	0	0	0	0	0	0							0	0	0	0	0	0	0	0	0
1.43702	0	83	2	1	1	0	1	0	0	0	0	0	0	0							0	0	0	0	0	0	0	0	0
	0	30	1	3	0	0	0	0	0	0	0	0	0	0							0	0	0	0	0	0	0	0	0
	1	39	1	2	0	0	0	0	0	0	0	0	0	0							0	0	0	0	1	0	0	0	1
2.05893	0	29	3	4	0	1	0	0	0	0	0	0	0	0	25	29				29	1	0	1	0	1	1	0	0	1
2.68904	0	33	1	4	0	1	0	0	0	0	1	1	1	1							0	0	0	0	0	0	0	0	0
0.343918	0	75	2	1	0	0	0	0	0	0	0	0	0	0	16	16	16	16		16	1	1	1	0	1	0	1	1	1
1.13765	0	44	1	4	0	0	0	1	1	0	0	0	0	0	38	44					1	0	0	0	1	1	1	1	1
4.5136	0	70	2	1	0	0	0	0	0	0	0	0	0	0							0	0	0	0	0	0	0	0	0
1.03942	1	33	1	3	0	0	0	0	0	0	0	0	0	0							0	0	0	0	0	0	0	0	0
3.11043	1	40	1	3	0	0	0	0	0	0	0	0	0	0							0	0	0	0	0	0	0	0	0
1.03942	1	37	1	2	0	0	0	0	0	0	0	0	0	0							0	0	0	0	0	0	0	1	1
0.804731	0	20	1	4	0	0	0	0	0	0	0	0	0	0							0	0	0	0	0	0	0	0	0
	0	40	1	2	0	0	0	0	0	0	0	0	0	0							0	0	0	0	1	0	0	0	1
	0	53	2	1	0	0	0	0	0	0	0	0	0	0							0	0	0	0	0	0	0	0	0
	0	39	1	2	0	0	0	0	0	0	0	0	0	0							0	0	0	0	0	0	0	0	0
	1	44	1	2	0	0	0	0	0	0	0	0	0	0							0	0	0	0	0	0	0	0	0
	1	25	3	4	0	0	0	0	0	0	0	0	0	0							0	0	0	0	0	0	0	0	0
	1	49	1	1	0	0	0	0	0	0	0	0	0	0							0	0	0	0	0	0	0	0	0
2.77538	1	39	1	4	0	0	0	0	0	0	0	0	0	0							0	0	0	0	0	0	0	0	0
	1	60	1	1	0	0	0	0	0	0	0	0	0	0							0	0	0	0	0	0	0	0	0
	0	62	2	2	0	0	0	0	0	0	0	0	0	0							0	0	0	0	0	0	0	0	0
	0	44	2	3	0	0	0	0	0	0	0	0	0	0							0	0	0	0	1	0	0	0	1
	0	25	1	3	0	0	0	0	0	0	0	0	0	0							0	0	0	0	0	0	0	0	0
	0	45	1	1	0	0	0	0	0	0	0	0	0	0							0	0	0	0	0	0	0	0	0
	1	47	1	1	0	0	0	0	0	0	0	0	0	0							0	0	0	0	0	0	0	0	0
	1	39	1	1	0	0	0	0	0	0	0	0	0	0							0	0	0	0	0	0	0	0	0
	1	39	1	3	0	0	0	0	0	0	0	0	0	0							0	0	0	0	0	0	0	0	0
0.348778	0	32	1	4	0	0	0	0	0	0	0	0	0	0							0	0	0	0	0	1	0	0	1
0.760726	1	42	1	3	0	0	0	0	0	0	0	0	0	0							0	0	0	0	0	1	0	1	1
2.52314	1	49	1	1	0	0	0	0	0	0	0	0	0	0							0	0	0	0	0	0	0	0	0
	1	24	1	3	0	0	0	0	0	0	0	0	0	0							0	0	0	0	0	0	0	0	0
1.18372	1	68	3	1	0	0	0	0	0	0	0	1	0	0							0	0	0	0	0	0	0	0	0
1.63445	0	44	1	4	0	0	0	0	0	0	0	0	0	0							0	0	0	0	1	0	0	0	1
0.398585	0	25	1	1	0	0	0	0	0	0	0	0	0	0	20	25					1	0	0	0	1	1	1	1	1
0.466906	0	25	2	3	0	0	0	0	0	0	0	0	0	0	22	22	22	22			1	1	0	0	1	1	0	0	1
1.08975	0	33	1	3	1	1	1	0	1	0	0	0	0	1	14	14			14	14	1	0	0	1	0	0	0	1	1
4.12116	0	58	3	2	0	0	0	0	0	0	0	0	0	0							0	0	0	0	0	0	0	0	0
0.341699	1	44	1	1	0	0	0	0	0	0	0	0	0	0							0	0	0	0	0	0	0	0	0
0.19449	0	44	1	1	0	0	0	0	0	0	0	0	0	0							0	0	0	0	1	1	0	0	1
0.930161	1	31	1	3	0	0	0	0	0	0	0	0	0	0	24	24					1	0	0	0	0	0	0	0	0
	1	39	1	2	0	0	0	0	0	0	0	0	0	0							0	0	0	0	0	0	0	0	0
	1	46	2	2	0	0	0	0	0	0	0	0	0	1							0	0	0	0	0	0	0	0	0
0.524706	1	31	3	3	0	0	0	0	0	0	0	0	0	0	15	23	15	23		23	1	1	1	0	1	1	0	1	1
1.53536	1	28	1	3	0	0	0	0	0	0	0	0	0	0							0	0	0	0	0	0	0	0	0
1.31683	0	25	2	3	1	1	1	1	0	0	0	0	0	0	14	25	14	19		19	1	1	1	0	1	1	1	0	1
0.768367	0	36	1	3	0	0	0	0	0	0	1	0	1	0							0	0	0	0	1	0	0	0	1
0.329208	0	21	1	3	0	0	0	0	0	0	0	0	0	0							0	0	0	0	0	0	0	0	0
0.297637	1	23	1	1	0	0	0	0	0	0	0	0	0	0							0	0	0	0	0	1	0	0	1
1.555	0	25	1	3	0	0	0	0	0	0	0	0	0	0							0	0	0	0	1	0	0	0	1
2.52032	0	19	3	3	0	1	1	0	0	0	0	1	0	0	17	17					1	0	0	0	1	0	1	0	1
0.759112	0	55	2	1	0	0	0	0	0	0	0	0	0	0	48	55					1	0	0	0	0	1	0	0	1
	1	41	1	3	0	0	0	0	0	0	0	0	0	0	35	39					1	0	0	0	0	0	0	0	0
	0	66	2	1	0	0	0	0	0	0	0	0	0	0							0	0	0	0	0	0	0	0	0
1.20614	1	36	3	3	0	0	0	0	0	0	0	0	0	0							0	0	0	0	1	0	0	1	1
	1	35	1	4	0	0	0	0	0	0	0	0	0	0							0	0	0	0	0	0	0	0	0
	1	18	3	3	0	0	0	0	0	0	0	0	0	0							0	0	0	0	0	0	0	0	0
	0	27	2	3	0	0	0	0	0	0	0	0	0	0							0	0	0	0	0	0	0	0	0
1.07814	0	28	3	3	0	0	0	0	0	0	0	0	0	0	26	26				26	1	0	1	0	0	0	0	1	1
	0	28	1	2	0	0	0	0	0	0	0	0	1	0							0	0	0	0	0	0	0	0	0
	1	34	1	3	0	0	0	0	0	0	0	0	0	0							0	0	0	0	0	0	0	0	0
	1	45	1	2	0	0	0	0	0	0	0	0	0	0							0	0	0	0	0	0	0	0	0
0.413405	1	38	3	2	0	0	0	0	0	0	0	0	1	1							0	0	0	0	1	1	0	0	1
3.71051	1	72	1	4	0	0	0	0	0	0	0	0	0	0							0	0	0	0	0	0	0	0	0
0.479711	1	59	1	1	0	1	1	0	0	0	1	0	0	0							0	0	0	0	0	0	0	0	0
	0	58	1	2	0	0	0	0	0	0	0	0	0	0							0	0	0	0	0	0	0	0	0
0.548416	0	25	1	2	0	0	0	0	0	0	0	0	0	0							0	0	0	0	1	0	0	0	1
	1	31	1	2	0	0	0	0	0	0	0	0	0	0							0	0	0	0	0	0	0	0	0
	0	40	1	3	0	1	0	0	0	0	0	0	0	0							0	0	0	0	0	0	0	0	0
	1	43	1	3	0	0	0	0	0	0	0	0	0	0							0	0	0	0	0	0	0	0	0
1.15748	0	32	1	3	0	0	0	0	0	0	0	0	0	0							0	0	0	0	0	0	1	0	1
	0	70	1	2	0	0	0	0	0	0	0	0	1	0							0	0	0	0	0	0	0	0	0
4.43064	0	38	2	4	0	0	0	0	0	0	0	0	0	0	14	14					1	0	0	0	0	0	0	0	0
0.810661	1	62	1	1	0	0	0	0	0	0	0	0	0	0							0	0	0	0	0	0	0	1	1
1.93269	1	50	2	2	0	0	0	0	0	0	0	0	0	0							0	0	0	0	1	0	0	0	1
	1	18	3	3	0	0	0	0	0	0	0	0	0	0							0	0	0	0	0	0	0	0	0
	0	50	1	4	0	0	0	0	0	0	0	1	0	0							0	0	0	0	0	0	0	0	0
0.560207	0	40	1	1	0	0	0	0	0	0	0	0	0	0							0	0	0	0	1	0	0	0	1
0.755462	0	57	1	1	1	1	1	1	0	1	0	1	0	0							0	0	0	0	1	1	0	0	1
4.39058	0	33	1	3	0	0	0	0	0	0	0	0	0	0							0	0	0	0	0	0	0	0	0
	0	47	3	2	0	0	0	0	0	0	0	0	0	0							0	0	0	0	0	0	0	0	0
1.34132	0	65	2	1	0	0	0	0	0	0	0	0	0	0							0	0	0	0	0	0	0	0	0
	1	22	1	2	0	0	0	0	0	0	0	0	0	0							0	0	0	0	0	0	0	0	0
	1	32	2	3	0	0	0	0	0	0	0	0	0	0							0	0	0	0	0	0	0	0	0
	1	51	1	4	0	0	0	0	0	0	0	0	0	0							0	0	0	0	0	0	0	0	0
0.762389	0	63	1	2	0	0	0	0	0	0	0	0	0	0							0	0	0	0	0	0	0	0	0
	0	27	1	4	0	0	0	0	0	0	0	1	0	0							0	0	0	0	0	0	0	0	0
0.924034	0	45	1	4	0	0	0	0	0	0	0	0	0	0							0	0	0	0	1	1	0	0	1
0.806138	0	25	1	2	0	0	0	0	0	0	0	0	0	1	23	25	23	25		25	1	1	1	0	0	1	0	1	1
2.70052	0	42	1	1	0	0	0	0	0	0	0	0	0	0							0	0	0	0	0	0	0	0	0
0.940757	0	38	3	1	0	0	0	0	0	0	0	0	0	0							0	0	0	0	0	0	1	0	1
0.287401	0	62	1	1	0	0	0	0	0	0	0	0	0	0							0	0	0	0	1	0	0	0	1
0.935702	1	67	1	2	0	0	0	0	0	0	0	0	0	0							0	0	0	0	0	0	0	0	0
0.603043	1	24	3	3	0	0	0	0	0	0	0	0	0	0							0	0	0	0	0	0	0	1	1
0.149547	0	70	2	3	0	0	0	0	0	0	0	0	0	0							0	0	0	0	0	1	0	0	1
0.534243	1	52	2	4	0	0	0	0	0	0	0	0	0	0							0	0	0	0	0	0	0	0	0
	0	39	3	4	0	0	0	0	0	0	0	0	0	0							0	0	0	0	1	0	0	0	1
1.06006	1	29	1	3	0	0	0	0	0	0	0	1	0	0	13	13	13	13			1	1	0	0	1	0	1	1	1
0.543311	1	27	1	1	0	0	0	0	0	0	0	0	1	0							0	0	0	0	0	0	0	1	1
0.421683	0	70	2	2	0	0	0	0	0	0	0	0	0	0	14	14				14	1	0	1	0	0	0	0	0	0
0.542191	1	57	1	1	0	0	0	0	0	0	0	0	1	0							0	0	0	0	1	0	0	0	1
0.3079	1	67	2	1	0	0	0	0	0	0	0	0	0	0	48	48	48	48			1	1	0	0	1	0	0	0	1
4.15333	0	30	1	2	0	0	1	0	0	0	0	0	1	0							0	0	0	0	0	0	0	0	0
0.481563	0	43	1	3	0	0	0	0	0	0	0	0	0	0							0	0	0	0	0	0	0	1	1
	0	55	1	2	0	0	0	0	0	0	0	0	0	0							0	0	0	0	1	0	0	0	1
3.6867	0	44	2	3	0	0	0	0	0	0	0	0	0	0							0	0	0	0	0	0	0	0	0
2.15364	0	21	2	3	0	0	0	0	0	0	0	0	0	0							0	0	0	0	1	0	0	0	1
1.68538	1	47	3	2	0	0	0	0	0	0	0	0	0	0							0	0	0	0	0	0	0	0	0
	1	59	1	2	0	0	0	0	0	0	0	0	0	0							0	0	0	0	0	0	0	0	0
1.51151	1	46	1	2	0	0	0	0	0	0	0	0	0	0							0	0	0	0	1	0	0	0	1
0.611985	0	32	2	2	0	0	0	0	0	0	0	0	0	0							0	0	0	0	1	1	0	0	1
8.38485	1	35	1	4	0	0	0	0	0	0	0	0	0	0							0	0	0	0	0	0	0	0	0
1.93269	1	52	1	2	0	0	0	0	0	0	0	0	0	0							0	0	0	0	0	0	1	0	1
0.748456	0	26	1	3	0	0	0	0	0	0	1	0	1	0							0	0	0	0	1	0	0	0	1
	0	39	1	4	0	0	0	0	0	0	0	0	0	0							0	0	0	0	0	0	0	0	0
	0	20	3	3	0	0	0	0	0	0	0	0	0	0							0	0	0	0	0	0	0	0	0
	0	23	1	3	0	0	0	0	0	0	0	0	0	0							0	0	0	0	0	0	0	0	0
	0	21	3	4	0	0	0	0	0	0	0	0	0	0							0	0	0	0	0	0	0	0	0
	1	28	3	2	0	0	0	0	0	0	0	0	0	1							0	0	0	0	0	0	0	0	0
0.981902	0	45	2	2	0	0	0	0	0	0	0	0	0	0							0	0	0	0	0	0	0	0	0
1.01772	0	75	2	1	0	0	0	0	0	0	0	0	1	0							0	0	0	0	0	1	0	0	1
0.746122	0	43	1	1	0	0	0	0	0	0	0	0	0	0							0	0	0	0	1	1	0	0	1
0.531023	0	35	1	3	1	0	1	0	0	0	0	0	0	0							0	0	0	0	1	0	0	0	1
1.15501	0	36	1	2	0	0	0	0	0	0	0	0	0	0	11	27					1	0	0	0	1	1	1	0	1
2.15364	0	19	3	4	0	0	0	0	0	0	0	0	0	0							0	0	0	0	0	0	1	0	1
	0	27	1	3	0	0	0	0	0	0	0	0	0	0							0	0	0	0	0	0	0	0	0
1.4501	1	32	1	1	0	0	0	0	0	0	0	0	0	0							0	0	0	0	0	0	0	1	1
	1	45	1	2	0	0	0	0	0	0	0	0	0	0							0	0	0	0	0	0	0	0	0
0.884936	0	38	3	3	0	0	0	0	0	0	0	0	0	0							0	0	0	0	0	0	0	1	1
0.66363	0	43	2	3	0	0	0	0	0	0	0	0	0	0							0	0	0	0	0	1	0	0	1
	0	63	2	1	0	0	0	0	0	0	0	0	0	0							0	0	0	0	0	0	0	0	0
0.991136	0	41	1	1	0	0	0	0	0	0	0	0	0	0							0	0	0	0	0	1	1	0	1
	0	24	1	3	0	0	0	0	0	0	0	0	0	0							0	0	0	0	0	0	0	0	0
0.255981	1	26	1	3	0	0	0	0	0	0	0	0	0	0							0	0	0	0	0	0	0	1	1
2.80407	1	37	1	2	0	0	0	0	0	0	0	0	0	0							0	0	0	0	0	0	0	0	0
0.502237	1	67	1	1	0	0	0	0	0	0	0	0	0	0							0	0	0	0	1	0	0	0	1
0.531023	0	35	2	2	0	0	0	0	0	0	0	0	1	0							0	0	0	0	0	1	0	0	1
	1	50	1	1	0	0	0	0	0	0	0	0	0	0							0	0	0	0	1	0	0	0	1
	0	49	1	1	0	0	0	0	0	0	0	0	0	0							0	0	0	0	0	0	0	0	0
	0	51	1	2	1	1	0	0	0	0	0	0	0	0							0	0	0	0	0	0	0	0	0
5.62607	0	45	1	2	0	0	0	0	0	0	0	0	0	0							0	0	0	0	1	0	0	0	1
0.979955	0	35	1	2	0	0	0	0	0	0	0	0	0	0	25	25	25	25			1	1	0	0	0	1	0	0	1
	0	20	3	1	0	0	0	1	0	0	0	0	1	0							0	0	0	0	1	0	0	0	1
	0	26	1	3	0	0	0	0	0	0	0	0	0	0							0	0	0	0	0	0	0	0	0
	1	47	1	3	0	0	0	0	0	0	0	0	0	0							0	0	0	0	0	0	0	0	0
3.91266	1	31	1	4	0	0	0	0	0	0	0	0	0	0							0	0	0	0	0	0	0	0	0
1.73203	0	47	1	3	0	0	0	0	0	0	0	0	0	0							0	0	0	0	1	1	0	0	1
	1	34	3	4	0	0	0	0	0	0	0	0	0	0							0	0	0	0	0	0	0	0	0
	0	79	2	1	0	0	0	0	0	0	0	0	0	0							0	0	0	0	0	0	0	0	0
0.263789	0	25	3	4	0	0	0	0	0	0	0	0	0	1							0	0	0	0	1	1	0	0	1
	0	42	1	2	0	0	0	0	0	0	0	0	0	0							0	0	0	0	0	0	0	0	0
1.35502	0	27	1	3	0	0	0	0	0	0	0	0	0	0							0	0	0	0	0	0	0	0	0
0.762861	0	23	2	3	0	0	0	0	0	0	0	0	0	0							0	0	0	0	0	0	0	0	0
0.149786	1	60	1	1	0	0	0	0	0	0	0	0	0	0							0	0	0	0	0	1	0	0	1
1.30039	1	27	1	2	0	0	0	0	0	0	0	0	1	1							0	0	0	0	0	0	0	0	0
	1	19	3	3	0	0	0	0	0	0	0	0	0	0							0	0	0	0	0	0	0	0	0
	1	61	1	1	0	0	0	0	0	0	0	0	0	0							0	0	0	0	0	0	0	0	0
	0	49	1	1	0	0	0	0	0	0	0	0	0	0							0	0	0	0	0	0	0	0	0
	0	44	1	1	0	0	0	0	0	0	0	0	0	0							0	0	0	0	0	0	0	0	0
0.624745	0	56	1	1	0	0	0	0	0	0	0	0	0	0							0	0	0	0	0	0	0	0	0
0.678213	0	52	3	2	0	0	0	0	0	0	0	0	0	0							0	0	0	0	0	0	0	0	0
	0	35	1	2	0	0	0	0	0	0	0	0	0	0							0	0	0	0	1	0	0	0	1
	0	43	2	1	0	0	0	0	0	0	0	0	0	0							0	0	0	0	0	0	0	0	0
	1	81	1	1	0	0	0	0	0	0	0	0	0	0							0	0	0	0	0	0	0	0	0
0.366439	0	74	1	1	1	0	0	0	0	0	1	0	0	0							0	0	0	0	1	0	0	0	1
0.964501	1	56	1	1	0	0	0	0	0	0	0	0	0	0							0	0	0	0	0	0	0	0	0
0.304104	0	57	1	3	0	0	0	0	0	0	0	0	0	0							0	0	0	0	0	0	0	0	0
	1	50	1	2	0	0	0	0	0	0	0	0	0	0							0	0	0	0	0	0	0	0	0
0.643	1	53	2	3	0	0	0	0	0	0	0	0	0	0							0	0	0	0	0	0	0	0	0
2.19089	1	60	1	1	0	0	0	0	0	0	0	0	0	0							0	0	0	0	0	0	0	0	0
	0	42	1	1	0	0	0	0	0	0	0	0	0	0							0	0	0	0	0	0	0	0	0
	0	25	3	4	0	0	0	0	0	0	0	0	0	0							0	0	0	0	0	0	0	0	0
2.27783	1	45	1	3	0	0	0	0	0	0	0	0	0	0							0	0	0	0	1	1	0	0	1
3.67596	1	45	1	3	0	0	0	0	0	0	0	0	1	0							0	0	0	0	0	0	0	0	0
	1	55	1	3	0	0	0	0	0	0	0	0	0	0							0	0	0	0	0	0	0	0	0
0.265206	0	56	1	1	0	0	0	0	0	0	0	0	0	0							0	0	0	0	0	0	0	0	0
	0	43	1	2	0	0	0	0	0	0	0	0	0	0							0	0	0	0	0	0	0	0	0
	0	39	1	3	0	0	0	0	0	0	0	0	0	0							0	0	0	0	0	0	0	0	0
	0	57	1	1	0	0	0	0	0	0	0	0	0	0							0	0	0	0	0	0	0	0	0
0.123685	0	31	1	2	0	0	0	0	0	0	0	0	0	0							0	0	0	0	0	0	0	0	0
	0	46	1	2	0	0	0	0	0	0	0	0	0	0							0	0	0	0	0	0	0	0	0
	0	24	3	3	0	0	0	0	0	0	0	0	0	0							0	0	0	0	0	0	0	0	0
0.354276	0	47	2	1	0	0	0	0	0	0	0	0	0	0	31	47	32	47			1	1	0	0	0	1	0	0	1
	0	36	2	2	0	0	0	0	0	0	0	0	0	0							0	0	0	0	0	0	0	0	0
1.91969	1	26	1	3	0	0	0	0	0	0	0	0	0	0							0	0	0	0	0	1	1	1	1
4.91315	1	20	3	3	0	0	0	0	0	0	0	0	0	0							0	0	0	0	0	0	0	0	0
	1	37	1	3	0	0	0	0	0	0	0	0	0	0							0	0	0	0	0	0	0	0	0
	1	28	1	3	0	1	0	0	0	0	0	0	0	0							0	0	0	0	1	0	0	0	1
0.284413	0	48	1	1	0	0	0	0	0	0	0	0	0	0							0	0	0	0	0	1	0	0	1
0.664259	1	56	1	1	0	0	0	0	0	0	0	0	0	0							0	0	0	0	0	0	1	0	1
0.971093	0	25	1	3	0	0	0	0	0	0	1	1	0	0	12	25	24	25		25	1	1	1	0	1	1	0	0	1
	0	39	1	2	0	0	1	0	1	0	0	0	0	0							0	0	0	0	0	0	0	0	0
	1	37	1	2	0	0	0	0	0	0	0	0	0	0							0	0	0	0	0	0	0	0	0
	0	45	1	1	0	0	1	0	0	0	0	0	1	0							0	0	0	0	0	0	0	0	0
2.16897	0	38	2	1	0	0	0	0	0	0	0	0	0	0							0	0	0	0	0	0	0	0	0
3.38925	1	38	1	2	0	0	0	0	0	0	0	0	0	0							0	0	0	0	0	0	0	0	0
2.24042	1	31	3	3	0	0	0	0	0	0	0	0	0	0							0	0	0	0	0	0	0	0	0
1.09846	1	24	3	3	0	0	0	0	0	0	0	0	0	0							0	0	0	0	0	0	0	0	0
0.439386	1	28	1	3	0	0	0	0	0	0	0	0	0	0	27	28					1	0	0	0	0	0	0	1	1
	0	36	1	3	0	0	0	0	0	0	0	0	0	0							0	0	0	0	0	0	0	0	0
0.575982	0	60	3	2	0	0	0	0	0	0	0	0	0	0							0	0	0	0	0	0	0	0	0
0.38284	0	73	2	1	0	1	0	1	0	1	1	0	0	0							0	0	0	0	1	1	0	0	1
0.738814	0	38	3	4	0	0	0	0	0	0	0	0	0	0	25	29			29	29	1	0	0	1	1	1	0	1	1
1.91969	1	23	1	3	0	0	0	0	0	0	0	0	0	0							0	0	0	0	0	0	0	1	1
0.193953	0	32	2	3	0	1	1	0	0	0	0	0	0	0							0	0	0	0	1	1	1	1	1
0.387905	0	38	1	3	0	1	0	0	0	1	0	0	0	0	15	36					1	0	0	0	1	0	0	0	1
0.843628	0	48	3	2	0	0	0	0	0	0	0	0	0	0							0	0	0	0	1	1	1	0	1
2.28292	0	36	1	3	0	0	1	0	0	0	0	0	0	0							0	0	0	0	1	0	0	0	1
	0	56	1	1	0	0	0	0	0	0	0	0	0	0							0	0	0	0	0	0	0	0	0
	1	50	1	3	0	0	0	0	0	0	0	0	0	0							0	0	0	0	0	0	0	0	0
	0	49	1	3	0	0	0	0	0	0	0	0	0	0							0	0	0	0	0	0	0	0	0
	1	33	2	3	0	0	0	0	0	0	0	0	0	0							0	0	0	0	0	0	0	0	0
	0	31	3	4	0	0	0	0	0	0	0	0	0	0							0	0	0	0	0	0	0	0	0
0.109631	1	30	1	3	0	0	0	0	0	0	0	0	0	0							0	0	0	0	0	0	1	1	1
	0	29	1	3	0	0	0	0	0	0	0	0	0	0							0	0	0	0	1	0	0	0	1
0.676373	0	28	1	3	1	1	1	0	0	0	0	0	1	0							0	0	0	0	0	1	0	0	1
0.174975	0	43	2	2	0	0	0	0	0	0	0	0	0	0	39	39					1	0	0	0	1	0	0	0	1
1.18486	0	24	3	3	1	1	1	0	0	0	0	0	0	0							0	0	0	0	1	0	0	0	1
0.299796	0	50	2	2	1	1	1	0	0	0	0	0	1	0							0	0	0	0	1	1	0	0	1
0.202191	1	51	1	1	0	1	0	0	0	0	0	1	0	1	46	51					1	0	0	0	1	1	0	1	1
3.07404	1	26	2	4	0	0	0	0	0	0	0	0	1	0							0	0	0	0	0	0	0	0	0
0.218526	0	39	2	3	0	0	0	0	0	0	0	0	0	0							0	0	0	0	0	0	0	0	0
	0	68	2	1	0	0	0	0	0	0	0	0	0	0							0	0	0	0	1	0	0	0	1
0.969589	0	41	2	1	0	0	0	0	0	0	0	0	0	0							0	0	0	0	1	1	1	1	1
	0	61	1	1	0	0	0	0	0	0	0	0	0	0							0	0	0	0	1	0	0	0	1
	0	39	1	2	0	0	0	0	0	0	0	0	0	0							0	0	0	0	0	0	0	0	0
	0	34	1	3	0	0	0	0	0	0	0	0	0	0							0	0	0	0	0	0	0	0	0
	0	28	1	3	0	0	0	0	0	0	0	0	0	0							0	0	0	0	0	0	0	0	0
	1	54	1	1	0	0	0	0	0	0	0	0	0	0							0	0	0	0	0	0	0	0	0
	1	42	2	2	0	0	0	0	0	0	0	0	0	0							0	0	0	0	1	0	0	0	1
	1	62	1	2	0	0	0	0	0	0	0	0	0	0							0	0	0	0	0	0	0	0	0
1.307	1	39	3	3	0	0	0	0	0	0	0	0	0	0							0	0	0	0	1	0	0	0	1
1.92769	1	68	1	2	0	0	0	0	0	0	0	0	0	0							0	0	0	0	0	0	0	1	1
2.50311	0	57	1	3	0	0	0	0	0	0	0	0	0	0							0	0	0	0	0	1	0	0	1
	1	23	3	3	0	0	0	0	0	0	0	0	0	1							0	0	0	0	0	0	0	0	0
6.64649	0	77	2	1	0	0	0	0	0	0	0	0	1	0							0	0	0	0	0	0	0	0	0
	0	45	1	2	0	0	0	0	0	0	0	0	0	0							0	0	0	0	1	0	0	0	1
0.91786	0	71	2	1	0	0	0	0	0	0	0	0	0	0							0	0	0	0	0	0	0	0	0
8.73867	0	36	1	2	0	0	0	0	1	0	0	0	0	1							0	0	0	0	0	0	0	0	0
0.97861	1	42	1	2	0	0	0	0	0	0	0	0	0	0							0	0	0	0	0	0	0	0	0
0.646432	1	63	2	1	0	0	0	0	0	0	0	0	0	0							0	0	0	0	1	0	0	0	1
2.50311	0	56	1	2	0	0	0	0	0	0	0	0	0	0							0	0	0	0	1	1	0	0	1
	0	61	2	1	0	0	0	0	0	0	0	0	0	0							0	0	0	0	0	0	0	0	0
0.854162	0	44	2	2	0	0	0	0	0	0	0	0	1	0							0	0	0	0	0	1	0	0	1
0.993225	0	56	1	1	1	1	1	0	0	0	0	0	0	0	40	56	40	56			1	1	0	0	1	1	0	0	1
8.24381	0	25	3	4	0	0	0	0	0	0	0	0	0	0							0	0	0	0	0	0	0	0	0
8.24381	0	21	3	3	0	0	0	0	0	0	0	0	0	0							0	0	0	0	1	0	0	0	1
0.611985	0	34	3	2	0	0	0	0	0	0	0	0	0	0							0	0	0	0	0	1	0	0	1
0.611985	0	36	2	1	0	0	0	0	0	0	0	0	0	0	19	19					1	0	0	0	1	0	0	0	1
	1	36	1	1	0	0	0	0	0	0	0	0	0	0							0	0	0	0	0	0	0	0	0
	1	36	1	3	0	0	0	0	0	0	0	0	0	0							0	0	0	0	0	0	0	0	0
	1	23	1	3	0	0	0	0	0	0	0	0	0	0							0	0	0	0	0	0	0	0	0
	0	39	2	2	0	0	0	0	0	0	0	0	0	0							0	0	0	0	0	0	0	0	0
8.71917	1	40	1	3	0	0	0	0	0	0	0	0	0	0							0	0	0	0	0	0	0	0	0
3.19482	0	28	1	3	0	0	0	0	0	0	0	0	0	0							0	0	0	0	0	0	0	0	0
7.34828	1	19	3	4	0	0	0	0	0	0	0	0	0	0							0	0	0	0	1	0	0	0	1
	0	51	2	1	0	0	0	0	0	0	0	0	0	0							0	0	0	0	0	0	0	0	0
	0	44	2	1	0	0	0	0	0	0	0	0	0	0							0	0	0	0	0	0	0	0	0
0.894889	0	37	1	3	0	0	0	0	0	0	0	0	0	0							0	0	0	0	0	1	0	0	1
	0	55	1	2	0	0	0	0	0	0	0	0	0	0							0	0	0	0	0	0	0	0	0
	1	55	1	1	0	0	0	0	0	0	0	0	0	0							0	0	0	0	0	0	0	0	0
	1	42	1	1	0	0	0	0	0	0	0	0	0	0							0	0	0	0	0	0	0	0	0
1.72943	1	78	1	1	0	0	0	0	0	0	0	0	0	0							0	0	0	0	0	0	0	0	0
	1	20	1	3	0	0	0	0	0	0	0	0	0	0							0	0	0	0	1	0	1	0	1
	0	30	1	2	0	0	0	0	0	0	0	0	0	0							0	0	0	0	0	0	0	0	0
	0	21	3	3	0	0	0	0	0	0	0	0	0	0							0	0	0	0	0	0	0	0	0
1.14476	1	36	3	3	0	0	0	0	0	0	0	0	0	0							0	0	0	0	0	0	0	0	0
0.123685	0	37	2	3	0	0	0	0	0	0	0	0	0	0							0	0	0	0	1	0	0	0	1
	0	31	1	3	0	0	0	0	0	0	0	0	0	0							0	0	0	0	0	0	0	0	0
0.599962	0	21	3	3	0	0	0	0	0	0	0	0	0	0							0	0	0	0	0	0	0	0	0
0.0707824	1	40	1	1	0	0	0	0	0	0	0	0	0	0							0	0	0	0	0	0	0	1	1
0.123685	0	31	1	2	0	0	0	0	0	0	0	0	0	0							0	0	0	0	1	0	0	0	1
	0	55	3	1	0	0	0	0	0	0	0	0	0	0							0	0	0	0	0	0	0	0	0
	1	25	1	1	0	0	0	0	0	0	0	0	0	0							0	0	0	0	0	0	0	0	0
	1	22	3	4	0	0	0	0	0	0	0	0	0	0							0	0	0	0	1	0	0	0	1
	0	26	1	3	0	0	0	0	0	0	0	0	0	0							0	0	0	0	0	0	0	0	0
	0	48	1	4	0	0	1	0	0	0	0	0	0	0							0	0	0	0	1	0	0	0	1
	0	42	1	4	0	0	0	0	0	0	0	0	0	0							0	0	0	0	0	0	0	0	0
0.609745	1	43	1	4	0	0	0	0	0	0	1	0	1	0							0	0	0	0	0	0	0	0	0
	1	68	1	3	0	0	0	0	0	0	0	0	0	0							0	0	0	0	0	0	0	0	0
0.82045	1	35	2	3	0	0	0	0	0	0	0	0	0	0							0	0	0	0	0	0	1	0	1
0.277949	0	40	2	2	0	1	1	0	0	0	0	0	0	0	31	40	38	40	31	40	1	1	1	1	1	1	0	0	1
	0	52	1	1	0	0	0	0	0	0	0	0	0	0							0	0	0	0	0	0	0	0	0
1.09001	0	57	2	2	0	0	0	0	0	0	0	0	0	0							0	0	0	0	1	1	0	0	1
0.185208	1	58	2	1	0	0	0	0	0	0	0	0	1	0							0	0	0	0	1	0	0	1	1
2.28292	0	30	2	4	0	0	0	0	0	0	0	0	0	0	30	30	30	30			1	1	0	0	0	1	0	0	1
2.15364	0	27	3	2	0	0	0	0	0	0	0	0	0	0							0	0	0	0	1	1	0	0	1
	0	22	3	3	0	0	0	0	0	0	0	0	0	0							0	0	0	0	0	0	0	0	0
0.912638	1	19	3	2	0	0	0	0	0	0	0	0	0	0							0	0	0	0	0	0	0	0	0
0.795918	1	37	1	4	0	0	0	0	0	0	0	0	0	0							0	0	0	0	1	0	0	0	1
2.32896	1	26	1	4	0	0	0	0	0	0	0	0	0	0							0	0	0	0	0	0	0	0	0
	1	51	1	2	0	0	0	0	0	0	0	0	0	0							0	0	0	0	0	0	0	0	0
0.890842	0	30	1	1	0	0	0	0	0	0	0	0	0	0							0	0	0	0	0	0	0	0	0
0.184387	1	41	1	2	0	0	0	0	0	0	0	0	0	0							0	0	0	0	0	1	0	0	1
	0	63	1	1	0	0	0	0	0	0	0	0	0	0							0	0	0	0	0	0	0	0	0
0.142196	0	60	2	1	0	0	0	0	0	0	0	0	0	0							0	0	0	0	0	0	0	0	0
0.978128	0	20	1	3	0	0	0	0	0	0	0	0	1	0							0	0	0	0	1	0	1	0	1
	0	32	2	3	0	0	1	0	0	0	0	0	0	0							0	0	0	0	1	0	0	0	1
	0	50	3	2	0	0	0	0	0	0	0	0	0	0							0	0	0	0	1	0	1	0	1
0.823403	1	31	1	4	0	0	0	0	0	0	0	0	0	0							0	0	0	0	1	0	0	0	1
0.629436	1	20	3	3	0	0	0	0	0	0	0	0	0	0	19	20				20	1	0	1	0	0	0	0	1	1
	1	68	1	1	0	1	0	0	0	0	0	0	0	0							0	0	0	0	0	0	0	0	0
	0	47	1	3	0	0	0	0	0	0	0	0	0	0							0	0	0	0	0	0	0	0	0
	0	41	1	2	0	0	0	0	0	0	0	0	0	0							0	0	0	0	0	0	0	0	0
	0	48	2	2	0	0	0	0	0	0	0	0	0	0	30	37					1	0	0	0	1	0	1	0	1
0.442218	0	56	1	1	0	0	0	0	0	0	0	0	0	0							0	0	0	0	0	0	0	0	0
0.711285	0	23	1	3	0	0	0	0	0	0	0	0	0	0							0	0	0	0	0	1	0	0	1
0.23728	0	47	2	3	0	0	0	0	0	0	0	0	0	0							0	0	0	0	1	1	0	0	1
1.23954	0	67	2	1	0	0	0	0	0	0	0	0	0	0	18	18					1	0	0	0	1	0	0	0	1
1.31924	1	60	1	3	0	0	0	0	0	0	0	0	0	0							0	0	0	0	0	0	0	0	0
1.01788	1	31	3	3	0	0	0	0	0	0	0	0	0	0							0	0	0	0	0	0	0	1	1
	1	59	1	3	0	0	0	0	0	0	0	0	0	0							0	0	0	0	0	0	0	0	0
4.66495	0	51	1	1	0	0	0	0	0	0	0	0	0	0							0	0	0	0	0	0	0	0	0
	0	18	3	3	0	0	0	0	0	0	0	0	0	0							0	0	0	0	0	0	0	0	0
	0	22	1	3	0	0	0	0	0	0	0	0	0	0							0	0	0	0	0	0	0	0	0
1.58554	0	25	1	3	0	0	0	0	0	0	0	0	1	0							0	0	0	0	0	1	1	0	1
	0	20	3	3	0	0	0	0	0	0	0	0	0	0							0	0	0	0	0	0	0	0	0
0.838149	1	49	1	3	0	0	0	0	0	0	0	0	0	0							0	0	0	0	0	0	1	0	1
1.57153	1	45	1	3	0	0	0	0	0	0	0	0	0	0							0	0	0	0	0	0	0	1	1
0.67008	1	36	2	3	0	0	0	0	0	0	0	0	0	0	28	32					1	0	0	0	0	1	0	0	1
0.415382	0	74	2	3	0	0	0	0	0	0	0	0	0	0	26	26					1	0	0	0	0	1	0	0	1
	1	22	1	4	0	0	0	0	0	0	0	0	0	0							0	0	0	0	0	0	0	0	0
	0	25	1	4	0	0	0	0	0	0	0	0	0	0							0	0	0	0	0	0	0	0	0
0.284413	0	40	1	4	0	0	0	0	0	0	0	0	0	0							0	0	0	0	0	1	0	0	1
2.39043	0	56	1	3	0	0	0	0	0	0	0	0	0	0							0	0	0	0	0	0	0	0	0
1.11579	1	25	3	2	0	0	0	0	0	0	0	0	0	0	21	23	23	23		23	1	1	1	0	1	0	0	1	1
0.219666	1	53	2	1	0	0	0	0	0	0	0	0	0	0							0	0	0	0	0	0	0	1	1
	0	37	1	3	0	0	0	0	0	0	0	0	0	0							0	0	0	0	1	0	0	0	1
	1	41	2	3	0	0	0	0	0	0	0	0	0	0							0	0	0	0	0	0	0	0	0
	1	32	1	1	0	0	0	0	0	0	0	0	0	0							0	0	0	0	0	0	0	0	0
1.5408	0	30	1	2	0	0	0	0	0	0	0	0	0	0							0	0	0	0	0	0	0	0	0
	0	74	2	1	0	0	0	0	0	0	0	0	0	0							0	0	0	0	0	0	0	0	0
0.643526	0	46	2	4	0	0	1	0	0	0	0	0	0	0							0	0	0	0	1	1	0	0	1
0.0930887	1	51	1	1	0	0	1	0	0	0	0	0	0	0							0	0	0	0	1	0	0	1	1
0.191298	0	40	1	2	0	0	0	0	0	0	0	0	0	0	27	27	27	27		27	1	1	1	0	1	1	0	0	1
0.161282	1	33	2	1	0	0	0	0	0	0	0	0	0	1							0	0	0	0	0	0	1	0	1
	0	34	1	2	0	0	0	0	0	0	0	0	0	0							0	0	0	0	0	0	0	0	0
	0	21	3	2	0	0	0	0	0	0	0	0	1	1							0	0	0	0	1	0	1	0	1
0.108147	0	34	3	3	0	0	0	0	0	0	0	0	0	0	33	33					1	0	0	0	0	1	0	0	1
	1	58	1	3	0	0	1	0	0	0	0	0	0	0							0	0	0	0	0	0	0	0	0
1.27127	0	58	2	1	1	1	1	0	0	0	1	0	1	0							0	0	0	0	1	1	1	0	1
	1	31	1	1	0	0	0	0	0	0	0	0	0	0							0	0	0	0	0	0	0	0	0
1.91969	1	26	2	1	0	0	0	0	0	0	0	0	0	1							0	0	0	0	1	0	0	0	1
1.37521	1	18	3	2	0	0	0	0	0	0	0	0	0	0	17	17	17	17			1	1	0	0	1	0	1	0	1
0.58333	1	48	2	2	0	0	1	0	0	0	1	1	0	1							0	0	0	0	1	1	1	1	1
	0	29	1	1	0	0	0	0	0	0	0	0	0	0							0	0	0	0	0	0	0	0	0
1.0446	0	22	2	1	0	0	0	0	0	0	0	0	1	0							0	0	0	0	1	1	0	0	1
0.548511	0	44	1	2	0	0	1	1	0	0	0	0	1	0	15	15					1	0	0	0	1	0	0	0	1
2.15364	0	20	2	2	0	0	0	0	0	0	0	0	0	1							0	0	0	0	0	1	0	1	1
0.789907	0	19	1	3	0	0	0	0	0	0	0	0	0	0	16	19					1	0	0	0	1	1	0	0	1
2.29524	1	48	1	2	0	0	0	0	0	0	0	0	0	0							0	0	0	0	0	0	0	0	0
0.704711	1	50	1	3	0	0	0	0	0	0	0	0	0	0							0	0	0	0	0	0	0	0	0
	1	79	1	1	0	0	0	0	0	0	0	0	0	0							0	0	0	0	0	0	0	0	0
0.200037	1	27	1	2	0	0	0	0	0	0	0	0	0	0							0	0	0	0	1	0	1	1	1
	1	19	3	3	0	0	0	0	0	0	0	0	0	0							0	0	0	0	0	0	0	0	0
	0	52	1	1	0	0	0	0	0	0	0	0	0	0							0	0	0	0	0	0	0	0	0
0.947119	0	40	1	2	0	0	1	0	0	0	0	0	0	0	37	40					1	0	0	0	1	1	0	0	1
	0	45	1	3	0	0	0	0	0	0	0	0	0	0							0	0	0	0	0	0	0	0	0
	1	38	2	2	0	0	0	0	0	0	0	0	0	0							0	0	0	0	0	0	0	0	0
	0	20	3	3	0	0	0	0	0	0	0	0	1	1							0	0	0	0	0	0	0	0	0
1.18768	1	29	3	4	0	0	0	0	0	0	0	0	0	0							0	0	0	0	0	0	0	0	0
1.09279	1	43	1	2	0	0	0	0	0	0	0	0	1	0	27	43					1	0	0	0	1	1	0	0	1
	1	51	2	2	0	0	0	0	0	0	0	0	0	0							0	0	0	0	0	0	0	0	0
	1	20	3	3	0	0	0	0	0	0	0	0	0	0							0	0	0	0	0	0	0	0	0
1.59207	0	57	2	1	0	0	0	0	0	0	0	0	0	0							0	0	0	0	0	0	0	0	0
1.29067	0	37	1	3	0	0	0	0	0	0	0	0	0	0							0	0	0	0	1	1	0	0	1
1.92005	0	76	2	2	0	0	0	0	0	0	0	0	0	0							0	0	0	0	0	0	0	0	0
2.66056	0	66	1	2	0	0	0	0	0	0	0	0	0	0							0	0	0	0	0	0	0	0	0
0.348544	0	74	2	3	0	0	0	0	0	0	0	0	0	0							0	0	0	0	1	0	0	0	1
	0	48	1	1	0	0	0	0	0	0	0	0	0	0							0	0	0	0	0	0	0	0	0
	1	21	1	2	0	0	0	0	0	0	0	0	0	0							0	0	0	0	0	0	0	0	0
0.842641	0	63	1	3	0	0	0	0	0	0	0	0	0	0							0	0	0	0	1	1	0	0	1
1.13957	0	27	3	3	0	0	0	0	0	0	0	0	0	0							0	0	0	0	0	1	0	0	1
0.886577	0	38	3	2	0	0	0	0	0	0	0	0	0	0							0	0	0	0	0	0	0	1	1
0.535976	0	72	2	1	1	0	1	0	0	0	1	1	1	0	25	25	25	25			1	1	0	0	0	1	0	0	1
	0	63	3	2	0	0	0	0	0	0	0	0	0	0							0	0	0	0	0	0	0	0	0
	1	44	1	2	0	0	0	0	0	0	0	0	0	0							0	0	0	0	0	0	0	0	0
	1	87	1	3	0	0	0	0	0	0	0	0	0	0							0	0	0	0	0	0	0	0	0
	1	25	3	4	0	0	0	0	0	0	0	0	0	0							0	0	0	0	0	0	0	0	0
4.52018	1	43	1	4	0	1	1	0	0	0	0	0	0	0							0	0	0	0	0	0	0	0	0
3.19007	0	49	1	4	0	0	0	0	0	0	0	0	0	0							0	0	0	0	0	0	0	0	0
	0	72	3	1	0	0	0	0	0	0	0	0	0	0							0	0	0	0	0	0	0	0	0
0.682377	0	35	2	3	0	0	0	0	0	0	0	0	0	0							0	0	0	0	0	1	0	0	1
	1	65	1	2	0	0	0	0	0	0	0	0	0	0							0	0	0	0	0	0	0	0	0
3.18579	1	73	1	2	0	0	0	0	0	0	0	0	0	0							0	0	0	0	0	0	0	0	0
0.475454	1	43	3	3	0	0	0	0	0	0	0	0	1	0							0	0	0	0	0	1	0	0	1
0.950908	1	42	1	2	0	0	0	0	1	0	0	0	1	0	14	14	14	14		14	1	1	1	0	0	0	0	0	0
4.65606	1	31	1	3	0	0	0	0	0	0	0	0	0	0							0	0	0	0	0	0	0	0	0
	0	39	1	3	0	0	0	0	0	0	0	0	0	0							0	0	0	0	1	0	0	0	1
1.60692	0	39	1	3	0	0	0	0	0	0	0	0	0	0							0	0	0	0	0	1	0	0	1
3.75829	0	69	2	1	0	0	0	0	0	1	1	0	0	0							0	0	0	0	1	0	0	0	1
1.14484	0	29	1	4	0	0	0	0	0	0	0	0	0	0							0	0	0	0	0	0	0	0	0
0.668011	0	37	1	3	0	0	0	0	0	0	0	0	0	0							0	0	0	0	1	0	1	1	1
0.186439	1	53	1	2	0	0	0	0	0	0	0	0	0	0							0	0	0	0	0	0	0	1	1
	0	40	1	3	0	0	0	0	0	0	0	0	0	0							0	0	0	0	0	0	0	0	0
	1	60	1	1	0	0	0	0	0	0	0	0	0	0							0	0	0	0	0	0	0	0	0
	1	34	1	1	0	0	0	0	0	0	0	0	0	0							0	0	0	0	0	0	0	0	0
4.83339	1	26	3	4	0	0	0	0	0	0	0	0	0	0							0	0	0	0	0	0	0	0	0
0.737214	0	55	1	1	0	0	0	0	0	0	0	0	0	0							0	0	0	0	0	0	0	0	0
1.29132	1	42	1	2	0	0	0	0	0	0	0	0	0	0							0	0	0	0	0	1	0	0	1
	0	72	2	1	0	0	0	0	0	0	0	0	0	0							0	0	0	0	0	0	0	0	0
	0	65	1	1	0	0	0	0	0	0	0	0	0	0							0	0	0	0	0	0	0	0	0
	1	67	1	2	0	0	0	0	0	0	0	0	1	0							0	0	0	0	0	0	0	0	0
2.53768	0	63	2	2	0	0	0	0	0	0	0	0	0	0							0	0	0	0	1	0	0	0	1
1.08503	0	32	1	2	0	0	0	0	0	0	0	0	0	0	21	32	23	32			1	1	0	0	1	1	0	0	1
	1	52	1	4	0	0	0	0	0	0	0	0	0	0							0	0	0	0	0	0	0	0	0
	0	51	1	2	0	0	0	0	0	0	0	0	0	0							0	0	0	0	0	0	0	0	0
5.2673	1	36	2	2	0	0	0	0	0	0	0	0	0	0							0	0	0	0	0	0	0	0	0
5.40187	1	61	1	1	0	0	0	0	0	0	0	0	0	0							0	0	0	0	0	0	0	0	0
1.91969	1	19	3	3	0	0	0	0	0	0	0	0	0	0							0	0	0	0	0	0	0	0	0
	1	48	1	1	1	1	0	0	0	0	0	0	0	0							0	0	0	0	0	0	0	0	0
2.50311	0	56	1	3	0	0	0	0	0	0	0	0	0	0							0	0	0	0	1	0	0	0	1
0.235048	1	51	1	1	0	0	0	0	0	0	0	0	0	0							0	0	0	0	1	0	0	1	1
0.514609	1	46	2	4	0	0	1	0	0	0	0	0	0	0	41	41	41	41			1	1	0	0	0	0	0	1	1
	0	36	1	3	0	0	0	0	0	0	0	1	0	0							0	0	0	0	0	0	0	0	0
	0	43	1	3	0	0	0	0	0	0	0	0	0	0							0	0	0	0	0	0	0	0	0
1.14713	1	42	1	3	0	0	1	0	0	0	0	0	0	0							0	0	0	0	1	1	1	1	1
3.48476	0	47	1	4	0	0	0	0	0	0	0	0	0	0							0	0	0	0	0	0	0	0	0
	1	40	1	3	0	0	0	0	0	0	0	0	1	0							0	0	0	0	0	0	0	0	0
	1	36	1	2	0	0	0	0	0	0	0	0	0	0							0	0	0	0	0	0	0	0	0
2.19049	1	31	3	4	0	0	0	0	0	0	0	0	0	0							0	0	0	0	0	0	0	1	1
1.24602	1	18	3	3	0	0	0	0	0	0	0	0	0	0							0	0	0	0	0	0	0	0	0
0.1645	0	34	3	2	0	0	1	0	0	0	0	0	0	0							0	0	0	0	1	0	0	0	1
0.477074	0	39	2	4	0	0	0	0	0	0	0	0	0	0							0	0	0	0	1	0	1	0	1
0.567206	0	24	1	3	0	0	0	0	0	0	0	0	0	0	21	22			22	22	1	0	0	1	0	0	0	0	0
	0	21	3	3	0	0	0	0	0	0	0	0	0	0							0	0	0	0	0	0	0	0	0
0.873887	1	58	1	3	0	0	0	0	0	0	0	0	0	0							0	0	0	0	0	0	0	0	0
	1	55	1	3	0	0	0	0	0	0	0	0	0	0							0	0	0	0	0	0	0	0	0
1.62339	1	30	1	3	0	0	0	0	0	0	0	0	0	0							0	0	0	0	0	0	0	0	0
1.62339	1	37	1	3	0	0	0	0	0	0	0	0	0	0							0	0	0	0	0	1	0	0	1
	1	30	2	3	0	0	0	0	0	0	0	0	1	0							0	0	0	0	0	0	0	0	0
0.347106	1	29	1	3	0	0	0	0	0	0	0	0	0	0							0	0	0	0	0	0	0	0	0
2.08707	0	25	1	3	0	0	0	0	0	0	0	0	0	0							0	0	0	0	0	0	0	0	0
	0	26	1	2	0	0	0	0	0	0	0	0	0	0							0	0	0	0	0	0	0	0	0
1.09047	0	22	3	4	0	0	0	0	0	0	0	0	0	0							0	0	0	0	0	0	0	1	1
	1	69	2	3	0	0	0	0	0	0	0	0	0	0							0	0	0	0	0	0	0	0	0
	1	73	1	4	0	0	0	0	0	0	0	0	0	0							0	0	0	0	0	0	0	0	0
0.626721	1	43	1	3	0	0	0	0	0	0	0	0	0	0							0	0	0	0	0	0	1	1	1
	0	29	3	2	0	0	0	0	0	0	0	0	0	0							0	0	0	0	0	0	0	0	0
0.437318	0	54	1	1	0	0	0	0	0	0	0	0	0	0							0	0	0	0	0	1	0	0	1
	0	41	1	3	0	0	0	0	0	0	0	0	0	0							0	0	0	0	0	0	0	0	0
0.306527	1	53	1	3	0	0	0	0	0	0	0	0	0	0							0	0	0	0	1	1	0	0	1
	1	21	3	3	0	0	0	0	0	0	0	0	1	0							0	0	0	0	0	0	0	0	0
0.140922	0	35	3	4	0	0	0	0	0	0	0	0	0	0							0	0	0	0	1	0	0	0	1
0.722493	1	39	3	3	0	0	0	0	0	0	0	0	0	0							0	0	0	0	0	0	0	0	0
0.372344	1	26	3	3	0	0	0	0	0	0	0	0	0	0	17	17					1	0	0	0	0	0	0	1	1
0.80113	0	24	3	3	0	0	0	0	0	0	0	0	1	0							0	0	0	0	0	0	1	0	1
0.266505	0	55	1	2	0	0	0	0	0	0	0	0	0	0							0	0	0	0	1	1	1	1	1
	0	38	1	1	0	0	0	0	0	0	0	0	0	0							0	0	0	0	0	0	0	0	0
0.0804763	1	41	1	2	0	0	0	0	0	0	0	0	0	0							0	0	0	0	0	0	0	0	0
	0	31	1	2	0	0	0	0	0	0	0	0	0	0							0	0	0	0	0	0	0	0	0
	0	33	1	1	0	0	0	0	0	0	0	0	0	0							0	0	0	0	0	0	0	0	0
	1	70	2	1	0	0	0	0	0	0	0	0	0	0							0	0	0	0	0	0	0	0	0
0.661368	1	24	3	4	0	0	0	0	0	0	0	0	0	0							0	0	0	0	1	0	0	0	1
	1	19	3	3	0	0	0	0	0	0	0	0	0	0							0	0	0	0	0	0	0	0	0
	1	21	3	3	0	0	0	0	0	0	0	0	0	0							0	0	0	0	0	0	0	0	0
	0	28	1	3	0	0	0	0	0	0	0	0	0	0							0	0	0	0	0	0	0	0	0
0.160251	0	22	1	3	0	0	0	0	0	0	0	0	0	0							0	0	0	0	1	0	0	0	1
	1	25	1	3	0	0	0	0	0	0	0	0	0	0							0	0	0	0	0	0	0	0	0
0.478298	0	83	2	1	0	0	0	0	0	0	0	0	0	0							0	0	0	0	0	0	0	0	0
0.320501	0	21	1	2	0	0	0	0	0	0	0	0	0	0							0	0	0	0	0	0	0	0	0
0.320501	0	23	3	4	0	0	0	0	0	0	0	0	0	0	15	15					1	0	0	0	0	0	0	0	0
0.448244	1	37	1	2	0	0	0	0	0	0	0	0	0	0							0	0	0	0	1	0	0	0	1
0.134956	0	35	1	3	0	0	0	0	0	0	0	0	0	0							0	0	0	0	1	1	0	0	1
	1	46	2	2	0	0	0	0	0	0	0	0	0	0							0	0	0	0	0	0	0	0	0
	1	57	1	2	0	0	0	0	0	0	0	0	0	0							0	0	0	0	0	0	0	0	0
0.274784	0	32	1	2	0	0	0	0	0	0	0	0	0	0							0	0	0	0	0	1	0	0	1
1.66058	0	43	1	2	0	0	0	0	0	0	0	0	0	0	7	7					1	0	0	0	1	0	0	0	1
0.289211	0	43	1	3	0	0	0	0	0	0	0	0	0	0							0	0	0	0	0	0	0	0	0
0.225429	0	28	1	2	0	0	0	0	0	0	0	0	0	0							0	0	0	0	1	0	0	0	1
0.338143	0	18	3	3	0	0	0	0	0	0	0	0	0	0							0	0	0	0	0	1	0	0	1
	0	37	1	1	0	0	0	0	0	1	0	0	0	0							0	0	0	0	0	0	0	0	0
0.196453	1	53	1	2	0	0	0	0	0	0	0	0	0	0							0	0	0	0	0	1	0	0	1
0.400008	1	42	1	1	0	0	0	0	0	0	0	0	0	0							0	0	0	0	0	0	1	1	1
	1	34	1	2	0	0	0	0	0	0	0	0	0	0							0	0	0	0	0	0	0	0	0
	1	35	1	2	0	0	0	0	0	0	1	0	1	0							0	0	0	0	0	0	0	0	0
	0	26	3	3	0	0	0	0	0	0	0	0	0	0							0	0	0	0	0	0	0	0	0
1.46833	0	21	1	3	0	0	0	0	0	0	0	0	0	0							0	0	0	0	0	0	0	0	0
	0	45	1	2	0	0	0	0	0	0	0	0	0	0							0	0	0	0	0	0	0	0	0
0.383592	0	24	1	2	0	0	0	0	0	0	0	0	0	0	24	24	24	24			1	1	0	0	1	0	0	0	1
0.628128	0	36	1	1	0	0	0	0	0	0	0	0	0	0							0	0	0	0	1	1	1	0	1
0.850458	1	68	2	1	0	0	1	0	0	0	0	0	0	0							0	0	0	0	0	0	0	0	0
0.104702	1	46	1	1	0	0	0	0	0	0	0	0	0	0							0	0	0	0	0	1	0	0	1
0.224978	0	34	1	3	0	0	0	0	0	0	0	0	0	0							0	0	0	0	1	0	0	0	1
0.400784	1	42	1	3	0	0	0	0	0	0	0	0	0	0							0	0	0	0	1	0	0	0	1
0.224978	0	39	1	1	0	0	1	0	0	0	0	0	0	0	25	39	39	39	39	39	1	1	0	1	1	0	0	0	1
	1	37	1	2	0	0	0	0	0	0	0	0	0	0							0	0	0	0	0	0	0	0	0
0.501862	1	20	3	3	0	0	0	0	0	0	0	0	0	0							0	0	0	0	0	0	1	0	1
	1	54	3	1	0	0	0	0	0	0	0	0	0	0							0	0	0	0	0	0	0	0	0
0.236719	0	45	1	1	0	0	0	0	0	0	0	0	0	0							0	0	0	0	1	1	0	0	1
0.436719	0	34	1	2	0	0	0	0	0	0	0	0	1	0	32	34			32	34	1	0	0	1	0	1	0	0	1
0.243633	0	29	1	1	0	0	0	0	0	0	0	0	0	0	16	16	16	16			1	1	0	0	0	1	1	0	1
2.04178	0	25	3	4	0	0	0	0	0	0	0	0	0	0							0	0	0	0	0	0	0	0	0
	0	24	1	3	0	0	0	0	0	0	0	0	0	1							0	0	0	0	0	0	0	0	0
1.53208	0	20	3	3	0	0	0	0	0	0	0	1	0	1							0	0	0	0	1	1	0	1	1
3.78745	1	30	1	3	0	0	0	0	0	0	0	1	0	0							0	0	0	0	0	0	0	0	0
	1	49	1	3	0	0	0	0	0	0	0	0	0	0							0	0	0	0	0	0	0	0	0
	1	35	1	4	0	0	0	0	0	0	0	0	0	0							0	0	0	0	0	0	0	0	0
1.33354	1	27	3	4	0	0	0	0	0	0	0	0	0	0							0	0	0	0	0	1	0	0	1
1.38414	0	54	2	1	0	0	0	0	0	0	0	0	0	0							0	0	0	0	1	0	0	0	1
0.787597	1	53	1	1	0	0	0	0	0	0	0	0	0	0							0	0	0	0	1	0	0	1	1
3.64021	0	68	2	1	0	0	0	0	0	0	0	0	0	0							0	0	0	0	0	0	0	0	0
1.23525	0	35	1	3	0	0	0	0	0	0	0	0	0	0							0	0	0	0	0	0	0	0	0
	0	83	2	1	0	0	0	0	0	0	0	0	0	0							0	0	0	0	0	0	0	0	0
4.67578	0	19	1	3	0	0	0	0	0	0	0	0	0	0							0	0	0	0	0	0	0	0	0
	0	26	3	4	0	0	0	0	0	0	0	0	0	0							0	0	0	0	0	0	0	0	0
	1	63	1	3	0	0	0	0	0	0	0	0	0	0							0	0	0	0	0	0	0	0	0
	1	24	1	3	0	0	0	0	0	0	0	0	0	0							0	0	0	0	0	0	0	0	0
	0	25	1	4	0	0	0	0	0	0	0	0	0	0							0	0	0	0	0	0	0	0	0
	0	42	1	2	0	0	0	0	0	0	0	0	0	0							0	0	0	0	0	0	0	0	0
	0	20	3	3	0	0	0	0	0	0	0	0	0	0							0	0	0	0	0	0	0	0	0
	0	22	3	4	0	0	1	0	0	0	0	0	0	0							0	0	0	0	0	0	0	0	0
	0	40	2	3	0	0	0	0	0	0	0	0	0	0							0	0	0	0	0	0	0	0	0
	1	84	2	1	0	0	0	0	0	0	0	0	0	0							0	0	0	0	0	0	0	0	0
0.212123	0	40	2	3	0	0	0	0	0	0	0	0	0	0							0	0	0	0	1	0	0	0	1
	1	48	3	4	0	0	0	0	0	0	0	0	0	0							0	0	0	0	0	0	0	0	0
	1	64	1	2	0	0	0	0	0	0	0	0	0	0							0	0	0	0	1	0	0	0	1
	0	34	3	3	1	1	1	0	0	0	0	0	0	1							0	0	0	0	0	0	0	0	0
0.741976	1	40	1	4	0	0	0	0	0	0	0	0	0	0							0	0	0	0	0	0	0	1	1
0.531843	0	27	1	3	0	0	0	0	0	0	0	0	0	0							0	0	0	0	1	0	0	0	1
	1	23	3	3	0	0	0	0	0	0	0	1	0	0							0	0	0	0	0	0	0	0	0
0.706294	0	18	1	3	0	0	0	0	0	0	0	0	0	0							0	0	0	0	0	1	0	0	1
	1	22	1	2	0	0	0	0	0	0	0	0	0	0							0	0	0	0	0	0	0	0	0
0.139635	0	34	3	2	0	0	0	0	0	1	0	0	0	0							0	0	0	0	0	0	0	1	1
0.27927	0	36	1	2	0	0	0	0	0	0	1	0	1	0	7	36					1	0	0	0	1	1	1	0	1
	0	23	1	1	0	0	0	0	0	0	0	0	0	0							0	0	0	0	0	0	0	0	0
0.253818	1	20	3	3	0	0	0	0	0	0	0	0	0	0							0	0	0	0	0	0	0	0	0
0.151864	1	59	1	3	0	0	0	0	0	0	0	0	0	0							0	0	0	0	1	0	0	0	1
1.13934	1	39	1	3	0	0	1	0	0	0	0	0	1	0							0	0	0	0	0	0	0	0	0
0.896524	1	57	1	2	0	0	0	0	0	0	0	1	0	0							0	0	0	0	0	0	0	0	0
0.900172	1	44	1	2	0	0	0	0	0	0	0	0	0	0							0	0	0	0	0	0	0	0	0
	1	24	3	4	0	0	0	0	0	0	0	0	1	0							0	0	0	0	0	0	0	0	0
	0	45	1	3	0	0	0	0	0	0	0	0	0	0							0	0	0	0	1	0	0	0	1
1.8462	0	20	1	3	0	0	0	0	0	0	0	0	0	0							0	0	0	0	0	0	0	0	0
0.465584	0	57	1	2	0	0	0	0	0	0	1	1	0	0							0	0	0	0	1	1	0	0	1
0.103184	1	54	1	1	0	0	0	0	0	0	0	0	0	0	36	36					1	0	0	0	1	1	0	0	1
	0	57	2	1	0	0	1	0	0	0	0	1	0	0							0	0	0	0	0	0	0	0	0
0.115718	0	58	2	1	0	0	0	0	0	0	0	0	0	0							0	0	0	0	0	0	0	0	0
0.0583979	1	50	1	1	0	1	0	0	0	0	0	0	0	0	18	50	45	45			1	1	0	0	1	1	1	0	1
0.174509	0	41	1	1	0	1	0	0	0	0	0	0	0	0							0	0	0	0	1	1	0	0	1
	1	24	3	3	0	0	0	0	0	0	0	0	1	0							0	0	0	0	0	0	0	0	0
0.795586	1	55	1	3	0	0	0	0	0	0	0	0	0	0							0	0	0	0	0	0	0	0	0
	0	53	1	2	0	0	0	0	0	0	0	0	0	0							0	0	0	0	0	0	0	0	0
1.0247	0	33	1	3	0	0	0	0	0	0	0	0	0	0							0	0	0	0	0	0	0	0	0
1.53704	0	36	1	2	0	0	0	0	0	0	0	0	0	0							0	0	0	0	0	0	0	0	0
0.25255	0	56	2	1	0	1	1	0	0	0	0	1	0	0							0	0	0	0	0	1	0	0	1
	0	22	3	3	0	0	0	0	0	0	0	0	0	0							0	0	0	0	0	0	0	0	0
	0	19	3	2	0	0	0	0	0	0	0	0	0	0							0	0	0	0	0	0	0	0	0
	1	37	1	3	0	0	0	0	0	0	0	0	0	0							0	0	0	0	0	0	0	0	0
	1	50	1	1	0	0	0	0	0	0	0	0	0	0							0	0	0	0	0	0	0	0	0
0.0530962	0	35	1	2	0	0	0	0	0	0	0	0	0	0							0	0	0	0	1	0	0	0	1
	1	37	1	4	0	0	0	0	0	0	0	0	0	0							0	0	0	0	0	0	0	0	0
0.971116	1	47	1	1	0	0	0	0	0	0	0	0	0	0							0	0	0	0	1	1	0	1	1
	1	56	1	4	0	0	0	0	0	0	0	0	0	0							0	0	0	0	0	0	0	0	0
0.740055	1	50	1	3	0	0	0	0	0	0	0	0	0	0							0	0	0	0	1	0	0	0	1
	0	57	1	1	0	0	0	0	0	0	0	0	0	0							0	0	0	0	0	0	0	0	0
0.475001	0	35	1	3	0	0	0	0	0	0	0	0	0	0							0	0	0	0	0	1	0	0	1
	0	40	1	4	0	0	0	0	0	0	0	0	0	0							0	0	0	0	1	0	0	0	1
0.554949	0	50	1	1	0	0	0	0	0	0	0	0	0	0							0	0	0	0	1	0	0	0	1
0.289953	0	59	1	1	0	0	0	0	0	0	0	0	0	0							0	0	0	0	0	1	0	0	1
0.505949	0	22	3	4	0	0	0	0	0	0	0	0	0	0							0	0	0	0	1	1	0	0	1
0.0502342	1	33	1	3	0	0	0	0	0	0	0	0	0	0	18	23	19	19		21	1	1	1	0	0	0	0	1	1
0.178025	0	27	1	3	0	0	0	0	0	0	0	0	0	0							0	0	0	0	0	1	0	0	1
0.575667	1	37	1	3	0	0	0	0	0	0	0	0	0	0							0	0	0	0	0	0	0	0	0
0.418549	0	33	1	3	0	0	0	0	0	0	0	0	0	0							0	0	0	0	0	1	0	0	1
0.10026	1	31	1	3	0	0	0	0	0	0	0	0	0	0							0	0	0	0	0	0	0	1	1
	0	32	1	2	0	0	0	0	0	0	0	0	0	0							0	0	0	0	0	0	0	0	0
0.107673	0	58	2	1	0	0	0	0	0	0	0	0	0	0							0	0	0	0	0	0	0	0	0
	0	66	2	1	0	0	0	0	0	0	0	0	0	0							0	0	0	0	0	0	0	0	0
0.200519	1	39	2	2	0	0	0	0	0	0	0	0	0	0	37	39	37	37			1	1	0	0	1	0	0	1	1
	0	52	1	2	0	0	0	0	0	0	0	0	0	0							0	0	0	0	0	0	0	0	0
	1	19	3	3	0	0	0	0	0	0	0	0	0	0							0	0	0	0	0	0	0	0	0
0.482364	0	45	1	4	0	0	0	0	0	0	0	0	0	0							0	0	0	0	1	1	0	0	1
1.62074	0	34	1	4	0	0	0	0	0	0	0	0	0	0							0	0	0	0	0	0	0	0	0
	0	42	1	4	0	0	0	0	0	0	0	0	0	0							0	0	0	0	0	0	0	0	0
	1	64	1	1	0	0	0	0	0	0	0	0	0	0							0	0	0	0	0	0	0	0	0
0.0989097	0	69	1	1	0	0	0	0	0	0	0	0	0	0	58	58					1	0	0	0	1	1	0	0	1
0.847858	1	53	1	3	0	0	0	0	0	1	0	0	1	0							0	0	0	0	0	0	0	0	0
	1	61	1	3	0	0	0	0	0	0	0	0	0	0							0	0	0	0	0	0	0	0	0
0.0470433	0	47	3	3	0	0	0	0	0	0	0	0	0	0							0	0	0	0	0	0	0	0	0
0.251464	0	63	1	1	0	0	0	0	0	0	0	0	0	0							0	0	0	0	0	0	0	0	0
0.277584	0	33	3	3	0	0	0	0	0	0	0	0	0	0							0	0	0	0	1	1	0	0	1
0.138792	0	30	1	2	0	0	0	0	0	0	0	0	0	0							0	0	0	0	1	0	0	0	1
0.190651	1	25	1	2	0	0	0	0	0	0	0	0	0	0							0	0	0	0	0	0	0	0	0
0.251047	0	23	3	2	0	0	0	0	0	0	0	0	0	0							0	0	0	0	0	0	1	0	1
0.0904583	0	46	1	4	0	0	0	0	0	0	0	0	0	0							0	0	0	0	0	0	0	0	0
	1	44	1	3	0	0	0	0	0	0	0	0	0	0							0	0	0	0	0	0	0	0	0
0.397359	0	39	1	4	0	0	1	0	0	0	0	0	0	0							0	0	0	0	1	1	0	0	1
	1	34	1	3	0	0	0	0	0	0	0	0	1	1							0	0	0	0	0	0	0	0	0
	1	46	1	2	0	0	0	0	0	0	0	0	0	0							0	0	0	0	0	0	0	0	0
0.162116	1	43	1	3	0	0	0	0	0	0	0	0	0	0	35	37					1	0	0	0	0	1	0	1	1
	1	42	1	4	0	0	0	0	0	0	0	0	0	0							0	0	0	0	0	0	0	0	0
0.669281	0	59	2	1	0	0	0	0	0	0	0	0	0	0	45	49	45	49		49	1	1	1	0	1	1	1	1	1
0.691268	1	34	1	2	0	0	0	0	0	0	0	0	0	1							0	0	0	0	1	0	1	1	1
0.503639	0	47	1	3	0	0	1	0	0	0	0	1	0	0	38	47					1	0	0	0	1	1	1	0	1
	0	39	1	2	0	0	0	0	0	0	0	0	0	0							0	0	0	0	0	0	0	0	0
0.175937	0	48	1	2	0	0	1	0	0	0	0	0	0	1							0	0	0	0	1	0	0	0	1
	0	25	1	2	0	0	0	0	0	0	0	0	0	0							0	0	0	0	0	0	0	0	0
0.253941	1	18	3	3	0	0	0	0	0	0	0	0	0	0							0	0	0	0	1	0	1	1	1
0.276763	1	43	1	2	0	0	0	0	0	0	0	0	0	0							0	0	0	0	0	0	0	0	0
1.26344	0	39	1	3	1	1	1	0	0	0	0	0	0	0							0	0	0	0	1	0	0	0	1
0.538171	0	60	2	1	0	0	0	0	0	0	0	0	0	0	37	37					1	0	0	0	1	0	1	0	1
	1	35	1	3	0	0	0	0	0	0	0	0	0	0							0	0	0	0	0	0	0	0	0
1.16473	1	30	1	2	0	0	0	0	0	0	0	0	0	0							0	0	0	0	1	0	0	0	1
0.179248	0	26	1	2	0	0	0	0	0	0	0	0	0	0							0	0	0	0	0	1	0	0	1
0.0828631	1	25	1	1	1	1	1	0	0	0	0	0	1	0							0	0	0	0	1	1	0	0	1
	0	47	1	2	0	0	0	0	0	0	0	0	0	0							0	0	0	0	0	0	0	0	0
1.57077	0	23	3	4	0	0	0	0	0	0	0	0	0	0							0	0	0	0	1	0	0	0	1
	0	24	3	4	0	0	0	0	0	0	0	0	0	0							0	0	0	0	0	0	0	0	0
1.01443	1	39	1	4	0	0	0	0	0	0	0	0	0	0							0	0	0	0	0	1	1	1	1
1.65925	1	43	2	1	0	1	0	0	0	0	1	0	1	1	42	43					1	0	0	0	1	1	1	1	1
0.75637	0	18	3	3	0	0	0	0	0	0	0	0	0	0							0	0	0	0	0	1	0	0	1
	0	34	3	4	0	0	1	0	0	0	0	0	0	0							0	0	0	0	0	0	0	0	0
5.06814	0	39	2	1	0	0	0	0	0	0	0	0	0	0							0	0	0	0	0	0	0	0	0
1.12022	1	27	1	3	0	0	0	0	0	0	0	0	0	0							0	0	0	0	0	0	1	0	1
1.92769	1	69	1	4	0	0	0	0	0	0	0	0	0	0							0	0	0	0	0	1	0	0	1
2.39322	0	46	1	4	0	0	0	0	0	0	0	0	0	0							0	0	0	0	0	0	1	0	1
1.91969	1	26	1	2	0	0	0	0	0	0	0	0	0	0							0	0	0	0	0	1	1	0	1
	0	62	1	3	0	0	0	0	0	0	0	0	0	0							0	0	0	0	0	0	0	0	0
0.592632	1	19	3	4	0	0	0	0	0	0	0	0	0	0							0	0	0	0	0	0	0	0	0
0.247617	0	44	2	3	0	0	0	0	0	0	0	0	1	0							0	0	0	0	1	0	0	0	1
1.64866	0	31	3	4	0	0	0	0	0	0	0	0	0	0							0	0	0	0	0	0	0	0	0
	1	49	1	2	0	0	0	0	0	0	0	1	0	0							0	0	0	0	0	0	0	0	0
	1	21	1	3	0	0	0	0	0	0	0	0	0	0							0	0	0	0	1	0	0	0	1
1.50697	1	29	3	4	0	0	0	0	0	0	0	0	0	0							0	0	0	0	0	0	0	0	0
	1	36	1	2	0	0	0	0	0	0	0	0	0	0							0	0	0	0	0	0	0	0	0
	0	52	1	4	0	0	0	0	0	0	0	0	0	0							0	0	0	0	0	0	0	0	0
	0	26	3	4	0	0	0	0	0	0	0	0	0	0							0	0	0	0	0	0	0	0	0
	0	19	2	3	0	0	0	0	0	0	0	0	0	0							0	0	0	0	0	0	0	0	0
	0	41	1	2	0	0	0	0	0	0	0	0	0	0							0	0	0	0	0	0	0	0	0
0.276939	1	40	1	2	0	0	0	0	0	0	0	0	1	0							0	0	0	0	1	0	0	0	1
0.148389	0	38	1	4	0	0	0	0	0	0	0	0	1	1							0	0	0	0	1	0	0	0	1
1.18087	1	31	1	1	0	0	0	0	0	0	0	0	0	0							0	0	0	0	0	0	0	0	0
0.0945254	0	29	1	3	1	1	1	0	0	0	0	0	0	0	28	29					1	0	0	0	0	0	1	0	1
	1	25	3	3	0	0	0	0	0	0	0	0	0	0							0	0	0	0	0	0	0	0	0
1.91969	1	20	3	3	0	0	0	0	0	0	0	0	0	0	14	17			17	17	1	0	0	1	0	0	0	0	0
0.377433	0	65	2	1	0	0	0	0	0	0	0	1	0	0							0	0	0	0	1	0	0	0	1
	0	38	1	2	0	0	0	0	0	0	0	0	0	0							0	0	0	0	1	0	0	0	1
2.39322	0	46	1	2	0	0	0	1	0	0	0	0	1	0							0	0	0	0	1	1	0	0	1
2.28292	0	35	1	2	0	0	0	0	0	0	0	0	1	0							0	0	0	0	1	0	0	0	1
2.28292	0	36	1	2	0	0	0	0	0	0	0	0	0	0							0	0	0	0	0	1	0	0	1
0.66659	1	42	1	2	0	0	0	0	0	0	0	0	0	0							0	0	0	0	1	0	0	0	1
2.95605	1	24	1	3	0	0	0	0	0	0	0	0	0	0							0	0	0	0	0	0	0	0	0
0.421541	0	29	1	2	0	0	0	0	0	0	0	0	0	0	20	29			20	20	1	0	0	1	1	0	1	0	1
0.797164	0	47	2	3	0	0	0	0	0	0	0	0	0	0							0	0	0	0	1	0	0	0	1
	0	30	1	3	0	0	0	0	0	0	0	0	0	0							0	0	0	0	0	0	0	0	0
0.476933	0	39	1	2	0	0	0	0	0	0	0	0	0	0							0	0	0	0	1	1	0	0	1
0.433976	0	71	2	1	0	0	0	0	0	0	0	0	0	0							0	0	0	0	0	1	0	0	1
0.195727	0	45	2	4	0	0	0	0	0	0	0	0	0	0							0	0	0	0	1	0	0	0	1
	0	20	3	4	0	0	0	0	0	0	0	0	0	0							0	0	0	0	1	0	0	0	1
0.109363	1	78	2	1	0	0	0	0	0	0	0	0	0	0							0	0	0	0	1	1	0	0	1
0.453755	1	42	1	4	0	0	0	0	0	0	0	0	0	0							0	0	0	0	0	0	0	1	1
0.721575	1	30	1	3	0	0	0	0	0	0	0	0	0	0	23	30	23	30			1	1	0	0	1	0	1	1	1
0.45838	0	44	3	3	0	1	0	0	0	0	0	0	0	0	21	21	21	21	21	21	1	1	0	1	0	1	0	1	1
	0	30	1	3	0	0	0	0	0	0	0	0	0	0							0	0	0	0	0	0	0	0	0
	0	71	2	2	0	0	0	0	0	0	0	0	0	0							0	0	0	0	0	0	0	0	0
0.864674	0	32	1	3	0	0	0	0	0	0	0	0	0	0							0	0	0	0	0	0	0	0	0
0.257936	1	52	2	2	0	0	0	0	0	0	0	0	0	0							0	0	0	0	0	0	0	0	0
	0	40	1	2	0	0	0	0	0	0	0	0	0	0							0	0	0	0	0	0	0	0	0
0.864674	0	38	1	2	0	0	0	0	0	0	0	0	0	0							0	0	0	0	0	0	0	0	0
0.565571	0	79	2	1	0	0	0	0	0	0	0	0	0	0							0	0	0	0	0	0	0	0	0
1.65819	1	45	1	2	0	0	0	0	0	0	0	0	0	0							0	0	0	0	0	0	0	0	0
1.019	1	20	3	3	0	0	0	0	0	0	0	0	0	0							0	0	0	0	0	1	0	0	1
0.418121	0	46	1	2	0	0	0	0	0	0	0	0	0	0							0	0	0	0	0	0	0	0	0
0.530902	0	25	1	3	0	0	0	0	0	0	0	0	0	0	16	16				16	1	0	1	0	1	0	0	1	1
	0	49	1	2	0	0	0	0	0	0	0	0	0	0							0	0	0	0	0	0	0	0	0
0.60076	1	52	1	3	0	0	0	0	0	0	0	0	0	0							0	0	0	0	0	0	0	0	0
	0	71	2	2	0	0	0	0	0	0	0	0	0	0							0	0	0	0	0	0	0	0	0
0.633756	1	43	1	4	1	0	1	0	0	0	0	0	0	0	37	37	37	37			1	1	0	0	1	1	1	0	1
0.350529	0	61	1	3	0	0	0	0	0	0	0	0	0	0							0	0	0	0	1	1	0	0	1
	1	65	1	3	0	0	0	0	0	0	0	0	0	0							0	0	0	0	0	0	0	0	0
0.24294	1	41	3	2	0	0	0	0	0	0	0	0	1	0	39	41	39	41		41	1	1	1	0	0	1	0	0	1
0.314026	0	58	2	4	0	0	0	0	0	0	0	0	0	0							0	0	0	0	1	1	1	1	1
	1	37	2	3	0	0	0	0	0	0	0	0	0	0							0	0	0	0	0	0	0	0	0
	1	71	1	2	0	0	0	0	0	0	0	0	0	0							0	0	0	0	0	0	0	0	0
0.427809	1	32	1	3	0	0	0	0	0	0	0	0	0	0							0	0	0	0	0	0	0	1	1
	1	66	1	4	1	1	0	0	1	0	0	0	0	0							0	0	0	0	1	0	1	0	1
	0	47	1	3	0	0	0	0	0	0	0	0	0	0							0	0	0	0	0	0	0	0	0
	0	40	1	2	0	0	1	0	0	1	0	1	0	0							0	0	0	0	0	0	0	0	0
3.92526	0	23	3	3	0	0	0	0	0	0	0	0	0	0							0	0	0	0	0	0	0	0	0
0.400488	0	43	1	1	0	0	0	0	0	0	0	0	0	0							0	0	0	0	1	1	1	0	1
1.53817	0	21	3	3	0	0	1	0	0	0	0	0	0	0	15	17	15	17	15	17	1	1	0	1	0	1	0	0	1
	1	58	1	2	0	0	0	0	0	0	0	0	0	0							0	0	0	0	0	0	0	0	0
	0	59	1	1	0	0	0	1	0	0	0	0	0	0							0	0	0	0	0	0	0	0	0
	0	75	3	1	0	0	0	0	0	0	0	0	0	0							0	0	0	0	0	0	0	0	0
0.298895	0	52	2	4	0	0	0	0	0	0	0	0	0	0	16	16	16	16	16	16	1	1	0	1	0	0	0	0	0
	0	77	2	1	0	0	0	0	0	0	0	0	0	0							0	0	0	0	0	0	0	0	0
0.640203	1	43	1	2	0	0	0	0	0	0	0	0	1	1							0	0	0	0	0	0	0	0	0
0.464746	0	59	2	4	0	0	0	0	0	0	0	0	0	0							0	0	0	0	0	0	1	0	1
0.183901	0	69	1	1	0	0	0	0	0	0	0	0	1	0							0	0	0	0	1	0	0	0	1
	0	27	1	4	0	0	0	0	0	0	0	0	0	0							0	0	0	0	0	0	0	0	0
	0	23	3	4	0	0	0	0	0	0	0	1	0	0							0	0	0	0	0	0	0	0	0
	1	39	1	3	0	0	0	0	0	0	0	0	0	0							0	0	0	0	0	0	0	0	0
	1	46	1	2	0	0	0	0	0	0	0	0	0	0							0	0	0	0	0	0	0	0	0
	0	45	1	1	0	0	0	0	0	0	0	0	0	0							0	0	0	0	0	0	0	0	0
	1	27	3	3	0	0	0	0	0	0	0	0	0	0							0	0	0	0	0	0	0	0	0
	0	21	1	3	0	0	0	0	0	0	0	0	0	0							0	0	0	0	0	0	0	0	0
0.706338	0	26	1	3	0	0	0	0	0	0	0	0	0	0	14	26	14	14		14	1	1	1	0	0	1	0	0	1
1.68668	0	60	2	1	0	0	0	0	0	0	0	0	0	0							0	0	0	0	0	1	0	0	1
0.493612	0	70	1	1	0	0	0	0	0	0	0	0	0	0							0	0	0	0	0	0	0	0	0
0.193026	1	69	1	1	0	0	0	0	0	0	0	0	1	0							0	0	0	0	0	1	1	0	1
0.24821	1	45	2	3	0	0	0	0	0	0	0	0	0	0							0	0	0	0	0	0	0	1	1
0.241099	0	34	2	3	0	0	0	0	0	0	0	0	0	0	32	34					1	0	0	0	0	1	0	1	1
0.885018	0	27	2	2	0	1	0	0	0	0	0	0	0	0							0	0	0	0	1	0	0	0	1
0.162493	1	43	1	3	0	0	0	0	0	0	0	0	0	0							0	0	0	0	0	0	0	1	1
	0	21	1	3	0	0	0	0	0	0	0	0	0	0							0	0	0	0	0	0	0	0	0
	1	35	1	1	0	0	0	0	0	0	0	0	0	0							0	0	0	0	0	0	0	0	0
	0	33	1	1	1	1	1	0	0	0	0	0	0	0							0	0	0	0	0	0	0	0	0
	0	40	1	3	0	0	0	0	0	0	0	0	0	0							0	0	0	0	0	0	0	0	0
0.595726	0	24	3	4	0	0	0	0	0	0	0	0	0	0							0	0	0	0	1	1	0	0	1
0.595726	0	29	3	4	0	0	0	0	0	0	0	0	0	0							0	0	0	0	0	1	0	0	1
	1	62	1	3	0	0	0	0	0	0	0	0	0	0							0	0	0	0	0	0	0	0	0
0.646677	1	61	1	3	0	0	0	0	0	0	0	0	0	0							0	0	0	0	0	0	0	0	0
0.415981	1	24	3	4	0	0	0	0	0	0	0	0	0	0							0	0	0	0	0	0	1	0	1
	1	32	3	3	0	0	0	0	0	0	0	0	0	0							0	0	0	0	1	0	1	0	1
	0	51	3	4	0	0	0	0	0	0	0	0	0	0							0	0	0	0	1	0	0	0	1
	0	52	1	3	0	0	1	0	0	0	0	0	1	0							0	0	0	0	0	0	0	0	0
0.315517	0	44	3	4	0	0	0	0	0	0	0	0	0	0	38	38	38	38			1	1	0	0	1	1	0	0	1
0.210345	0	44	1	2	0	0	0	0	0	0	0	0	0	0							0	0	0	0	1	1	0	0	1
	0	25	3	3	0	0	1	0	0	0	0	0	0	0							0	0	0	0	1	0	0	0	1
1.86085	1	32	3	2	0	0	0	0	0	0	0	0	0	0							0	0	0	0	1	0	1	0	1
	1	30	3	3	0	0	0	0	0	0	0	0	0	0							0	0	0	0	0	0	0	0	0
	1	35	1	3	0	0	0	0	0	0	0	0	0	0							0	0	0	0	0	0	0	0	0
	1	49	1	1	0	0	0	0	0	0	0	0	0	0							0	0	0	0	0	0	0	0	0
	0	22	3	3	0	0	0	0	0	0	0	0	0	0							0	0	0	0	0	0	0	0	0
0.333165	0	39	1	2	1	1	1	0	0	0	0	0	0	0	22	22	22	22			1	1	0	0	1	1	0	0	1
	0	57	1	3	0	0	0	0	0	0	0	0	0	0							0	0	0	0	0	0	0	0	0
0.152978	0	43	1	3	0	0	0	0	0	0	0	0	0	0	21	21	21	21			1	1	0	0	0	1	0	0	1
1.17066	0	24	1	3	0	0	0	0	0	0	0	0	0	0							0	0	0	0	0	0	0	0	0
0.152978	0	44	1	1	0	0	1	0	0	0	0	0	0	0							0	0	0	0	1	0	0	0	1
0.137208	0	58	2	2	0	1	1	0	0	0	0	0	0	0							0	0	0	0	0	1	0	0	1
	1	34	1	3	0	0	0	0	0	0	0	0	0	0							0	0	0	0	0	0	0	0	0
	1	61	1	1	0	0	0	0	0	0	0	0	0	0							0	0	0	0	0	0	0	0	0
0.527552	0	25	1	2	0	0	0	0	0	0	0	0	0	0							0	0	0	0	0	0	1	0	1
2.02024	0	48	2	2	0	0	0	0	0	0	0	0	0	0							0	0	0	0	0	0	0	0	0
0.626766	0	31	3	4	0	0	0	0	0	0	0	0	0	0							0	0	0	0	0	0	0	0	0
0.318497	1	57	1	1	0	0	0	0	0	0	0	0	0	0							0	0	0	0	0	0	0	0	0
	1	25	3	2	0	0	0	0	0	0	0	0	0	0							0	0	0	0	0	0	0	0	0
0.659821	1	33	3	2	0	0	0	0	0	0	0	0	0	0							0	0	0	0	0	0	0	0	0
0.333095	1	25	1	3	0	0	0	0	0	0	0	0	0	0							0	0	0	0	0	0	0	1	1
	0	41	3	4	0	0	0	0	0	0	0	0	0	0							0	0	0	0	0	0	0	0	0
	0	47	3	4	0	0	0	0	0	0	0	0	0	0							0	0	0	0	0	0	0	0	0
0.410955	0	25	1	3	0	0	0	0	0	0	0	0	0	0	21	21	21	21		21	1	1	1	0	0	0	0	0	0
	0	51	1	2	0	0	0	0	0	0	0	0	0	0							0	0	0	0	0	0	0	0	0
0.414141	0	29	1	4	0	0	0	0	0	0	0	0	0	0							0	0	0	0	0	0	0	0	0
	1	37	1	4	0	0	0	0	0	0	0	0	0	0							0	0	0	0	0	0	0	0	0
0.231031	1	42	2	3	0	0	0	0	0	0	0	0	0	0							0	0	0	0	0	0	0	1	1
0.461413	1	60	1	1	0	0	0	0	0	0	0	0	0	0							0	0	0	0	0	0	0	0	0
	0	32	1	3	0	0	0	0	0	0	0	0	0	0							0	0	0	0	0	0	0	0	0
	0	22	2	3	0	0	0	0	0	0	0	0	0	0							0	0	0	0	0	0	0	0	0
1.39267	0	36	1	3	0	0	0	0	0	0	0	0	0	0							0	0	0	0	1	1	0	1	1
	1	38	1	2	0	0	0	0	0	0	0	0	0	0							0	0	0	0	0	0	0	0	0
1.84123	1	72	1	1	1	0	1	0	0	0	0	0	0	0	60	72	62	62			1	1	0	0	1	1	0	1	1
	1	31	1	3	0	0	0	0	0	0	0	0	0	0							0	0	0	0	0	0	0	0	0
1.4565	1	21	1	3	0	0	0	0	0	0	0	0	0	0							0	0	0	0	0	0	0	0	0
1.98729	1	19	3	3	0	0	0	0	0	0	0	0	0	0							0	0	0	0	0	0	0	0	0
0.799818	1	30	3	3	0	0	0	0	0	0	0	0	0	0							0	0	0	0	0	0	0	0	0
	0	40	1	3	0	0	0	0	0	0	0	0	0	0							0	0	0	0	0	0	0	0	0
0.342572	0	41	1	3	0	0	0	0	0	0	0	0	0	0							0	0	0	0	0	1	0	0	1
0.303654	1	25	3	4	0	0	0	0	0	0	0	0	0	0							0	0	0	0	0	0	1	0	1
0.220629	1	49	1	2	0	0	0	0	0	0	0	0	0	0	48	48					1	0	0	0	1	1	0	0	1
	0	40	1	1	0	0	0	0	0	0	0	0	0	0							0	0	0	0	0	0	0	0	0
0.619172	1	55	1	1	0	0	0	0	0	0	0	0	0	0							0	0	0	0	0	0	0	1	1
0.256896	1	28	3	3	0	0	0	0	0	0	0	0	0	0	24	25	24	25	24	25	1	1	0	1	1	1	0	0	1
	1	70	1	1	0	0	0	0	0	0	0	0	0	0							0	0	0	0	0	0	0	0	0
	0	68	1	3	0	1	1	0	0	0	0	0	1	0							0	0	0	0	1	0	0	0	1
	1	35	1	3	0	0	0	0	0	0	0	0	0	0							0	0	0	0	0	0	0	0	0
	1	53	1	2	0	0	0	0	0	0	0	0	0	0							0	0	0	0	0	0	0	0	0
0.197885	1	31	3	4	0	1	0	0	0	0	0	0	0	0							0	0	0	0	0	0	0	0	0
0.291876	0	55	2	1	0	0	0	0	0	0	0	0	0	0							0	0	0	0	1	1	0	0	1
	0	66	1	1	0	0	0	0	0	0	0	0	0	0							0	0	0	0	0	0	0	0	0
0.564084	0	18	3	3	0	0	0	0	0	0	1	0	0	0							0	0	0	0	1	1	0	0	1
0.641875	0	34	1	4	0	0	0	0	0	0	0	0	0	0							0	0	0	0	1	0	0	0	1
	1	57	1	1	0	0	0	0	0	0	0	0	0	0							0	0	0	0	0	0	0	0	0
0.329532	1	39	1	3	0	0	0	0	0	0	0	0	1	0							0	0	0	0	0	0	0	0	0
1.8921	1	33	1	2	0	0	0	0	0	0	0	0	0	0							0	0	0	0	0	0	0	0	0
0.188642	1	28	3	3	0	0	0	0	0	0	0	0	0	0							0	0	0	0	0	0	0	0	0
	1	26	3	4	0	1	1	0	0	0	0	0	1	0							0	0	0	0	0	0	0	0	0
	1	20	3	4	0	0	0	0	0	0	0	0	0	0							0	0	0	0	0	0	0	0	0
0.212819	0	41	1	2	0	0	0	0	0	0	0	0	0	0							0	0	0	0	0	0	0	0	0
0.157808	0	52	3	2	0	0	0	0	0	0	0	0	0	0	36	36					1	0	0	0	0	1	0	0	1
5.00832	0	25	1	1	0	0	0	0	0	0	0	0	0	0							0	0	0	0	1	0	0	0	1
2.19152	0	44	1	4	0	0	1	0	0	0	0	0	0	0							0	0	0	0	0	0	0	0	0
0.660575	1	43	1	4	0	0	0	0	0	0	1	0	1	1							0	0	0	0	0	0	0	1	1
	1	25	3	4	0	0	0	0	0	0	0	0	0	0							0	0	0	0	0	0	0	0	0
	1	65	1	4	0	0	0	0	0	0	0	0	0	0							0	0	0	0	0	0	0	0	0
	0	53	3	2	0	0	0	0	0	0	0	0	0	0							0	0	0	0	0	0	0	0	0
0.714859	0	35	3	3	0	0	0	0	0	0	0	0	0	0							0	0	0	0	0	0	1	0	1
	0	42	2	2	0	0	0	0	0	0	0	0	0	0							0	0	0	0	0	0	0	0	0
	1	46	1	1	0	0	0	0	0	0	0	0	0	0							0	0	0	0	0	0	0	0	0
0.328484	0	61	2	2	0	0	0	0	0	0	0	0	0	0							0	0	0	0	1	1	0	0	1
0.536574	1	25	1	2	0	0	0	0	0	0	0	0	0	0							0	0	0	0	0	0	1	0	1
2.05392	1	29	1	1	0	0	0	0	0	0	1	0	0	0							0	0	0	0	0	0	0	0	0
0.387008	0	55	1	1	0	0	1	0	0	0	1	0	0	0	36	36	36	36	36	36	1	1	0	1	1	1	0	0	1
	0	35	2	3	0	0	0	0	0	0	0	0	1	1							0	0	0	0	0	0	0	0	0
0.442952	0	58	2	1	0	0	0	0	0	0	0	0	0	0							0	0	0	0	0	0	0	0	0
0.158775	1	39	2	3	1	1	1	0	0	0	1	0	1	0							0	0	0	0	0	0	0	0	0
	0	33	1	3	0	0	0	0	0	0	0	0	0	0							0	0	0	0	0	0	0	0	0
0.209989	1	51	1	4	0	0	0	0	0	0	0	0	0	0							0	0	0	0	1	1	0	0	1
1.05477	1	47	2	4	0	0	0	0	0	0	0	0	0	0							0	0	0	0	1	1	0	0	1
	1	46	1	1	0	0	0	0	0	0	0	0	0	0							0	0	0	0	0	0	0	0	0
	1	18	3	3	0	0	0	0	0	0	0	0	0	0							0	0	0	0	0	0	0	0	0
	1	53	1	2	0	0	0	0	0	0	0	0	0	0							0	0	0	0	0	0	0	0	0
0.506826	0	25	1	1	0	0	0	0	0	0	0	0	1	0							0	0	0	0	1	0	0	0	1
	0	79	2	1	0	0	0	0	0	0	0	0	0	0							0	0	0	0	0	0	0	0	0
	0	49	2	1	0	0	0	0	0	0	0	0	0	0							0	0	0	0	0	0	0	0	0
0.836969	0	58	2	2	0	0	0	0	0	0	0	0	0	0							0	0	0	0	1	0	0	0	1
0.937657	1	33	3	3	0	0	0	0	0	0	0	0	0	0							0	0	0	0	1	1	0	0	1
1.27076	0	35	3	3	0	0	0	0	0	0	0	0	0	0							0	0	0	0	0	0	0	0	0
0.635	1	52	1	2	0	0	0	0	0	0	0	0	0	0							0	0	0	0	1	1	0	0	1
1.46605	1	46	1	3	0	0	0	0	0	0	0	0	0	0							0	0	0	0	1	1	1	0	1
0.542666	1	40	1	4	0	0	0	0	0	0	0	0	0	0							0	0	0	0	1	0	0	0	1
	1	48	1	3	0	0	0	0	0	0	0	0	0	0							0	0	0	0	1	0	0	0	1
	1	42	1	3	0	0	0	0	0	0	0	0	0	0							0	0	0	0	0	0	0	0	0
	0	25	3	3	0	0	0	0	0	0	0	0	0	0							0	0	0	0	0	0	0	0	0
1.0434	0	29	1	2	0	0	0	0	0	0	0	0	0	0							0	0	0	0	0	0	0	0	0
0.557144	1	50	1	2	0	0	0	0	0	0	0	0	0	0							0	0	0	0	0	0	0	0	0
0.628538	0	52	1	2	0	0	0	0	0	0	0	0	1	0							0	0	0	0	0	1	0	0	1
0.636201	0	35	1	4	0	0	1	0	0	0	0	0	0	0							0	0	0	0	0	1	0	0	1
3.1302	0	19	3	3	0	0	0	0	0	0	0	0	0	0							0	0	0	0	0	0	0	0	0
1.82537	1	54	1	1	0	0	0	0	0	0	0	0	1	0							0	0	0	0	0	0	0	0	0
	1	52	1	1	0	0	0	0	0	0	0	0	0	0							0	0	0	0	0	0	0	0	0
0.143555	1	63	1	1	1	0	0	0	0	0	0	0	0	0							0	0	0	0	1	0	0	0	1
0.152547	0	57	1	1	0	0	0	0	0	0	0	0	0	0							0	0	0	0	1	1	0	0	1
0.43772	1	41	1	2	0	0	0	0	0	0	0	0	0	0							0	0	0	0	0	0	0	0	0
0.65114	1	29	3	4	0	1	0	0	1	0	0	0	0	0	25	25	25	25			1	1	0	0	0	1	0	0	1
0.760328	0	57	2	1	0	0	1	0	0	0	0	0	0	0							0	0	0	0	1	1	0	0	1
0.288568	0	44	3	4	0	0	0	0	0	0	0	0	0	0							0	0	0	0	0	1	0	0	1
0.506886	0	56	1	3	0	0	0	0	0	0	0	0	0	0							0	0	0	0	0	1	0	0	1
	1	58	1	2	0	0	0	0	0	0	0	0	0	0							0	0	0	0	0	0	0	0	0
	0	42	1	4	0	0	0	0	0	0	0	0	0	0							0	0	0	0	0	0	0	0	0
	0	55	1	1	0	0	0	0	0	0	0	0	0	0							0	0	0	0	0	0	0	0	0
0.955715	1	32	1	3	0	0	1	0	0	0	0	0	0	0							0	0	0	0	1	0	1	1	1
0.79067	0	33	1	2	0	0	0	0	0	0	0	0	0	0	21	21	21	21		21	1	1	1	0	1	1	0	1	1
	1	64	1	1	0	0	0	0	0	0	0	0	0	0							0	0	0	0	0	0	0	0	0
0.395292	0	48	1	4	0	0	0	0	0	0	0	0	0	0							0	0	0	0	1	1	0	0	1
1.91969	1	20	3	4	0	0	0	0	0	0	0	0	0	0							0	0	0	0	1	0	0	0	1
0.357693	1	22	3	3	0	0	0	0	0	0	0	0	0	0							0	0	0	0	0	0	0	1	1
	1	38	1	3	0	0	0	0	0	0	0	0	0	0							0	0	0	0	0	0	0	0	0
1.26816	0	48	1	3	0	0	0	0	0	0	0	0	0	0							0	0	0	0	0	1	0	0	1
7.34828	1	19	3	3	0	0	0	0	0	0	0	0	0	0							0	0	0	0	0	0	0	0	0
	0	47	3	2	0	0	0	0	0	0	0	0	0	0							0	0	0	0	0	0	0	0	0
	0	22	1	3	0	0	0	0	0	0	0	0	0	0							0	0	0	0	0	0	0	0	0
0.409459	0	41	2	1	0	0	0	0	0	0	0	0	0	0							0	0	0	0	1	1	0	0	1
0.719237	0	53	2	2	0	0	0	0	0	0	0	0	0	0							0	0	0	0	0	0	0	0	0
2.32313	0	62	1	1	0	0	0	0	0	0	0	0	0	0							0	0	0	0	0	0	0	0	0
0.9927	1	51	1	3	0	0	0	0	0	0	0	0	0	0							0	0	0	0	0	0	0	1	1
	1	40	1	1	0	0	0	0	0	0	0	0	0	0							0	0	0	0	0	0	0	0	0
	1	42	2	1	0	0	0	0	0	0	0	0	0	0							0	0	0	0	1	0	0	0	1
	1	21	3	3	0	0	0	0	0	0	0	0	0	0							0	0	0	0	0	0	0	0	0
	0	82	2	1	0	0	0	0	0	0	0	0	0	0							0	0	0	0	0	0	0	0	0
4.24294	0	19	3	4	0	0	0	0	0	0	0	0	0	0							0	0	0	0	0	0	0	0	0
1.47792	0	28	3	3	0	0	0	0	0	0	0	0	0	0	22	27					1	0	0	0	1	1	0	0	1
7.37889	1	69	1	1	0	0	0	0	0	0	0	0	0	0							0	0	0	0	0	0	0	0	0
	0	32	3	1	0	0	0	0	0	0	0	0	0	0							0	0	0	0	0	0	0	0	0
0.414903	0	74	3	1	0	1	0	0	0	0	0	0	0	0	15	15	15	15	15	15	1	1	0	1	0	0	0	0	0
4.08656	0	37	1	1	0	0	0	0	0	0	0	0	0	0							0	0	0	0	0	0	0	0	0
1.06759	0	36	1	1	0	0	0	0	0	0	0	0	1	0							0	0	0	0	1	1	0	0	1
	0	54	1	2	0	0	0	0	0	0	0	0	0	0							0	0	0	0	1	0	0	0	1
8.24381	0	24	3	3	0	0	0	0	0	0	0	0	0	0							0	0	0	0	0	0	0	0	0
	0	47	1	4	0	0	0	0	0	0	0	0	0	1							0	0	0	0	0	0	0	0	0
	0	44	1	2	0	0	0	0	0	0	0	0	0	0							0	0	0	0	0	0	0	0	0
4.25115	1	23	1	3	0	0	0	0	0	0	0	0	0	0							0	0	0	0	0	0	0	0	0
	1	28	1	3	0	0	0	0	0	0	0	0	0	0							0	0	0	0	0	0	0	0	0
	1	36	1	2	0	0	0	0	0	0	0	0	0	0							0	0	0	0	0	0	0	0	0
	0	27	1	2	0	0	0	0	0	0	0	0	1	0							0	0	0	0	0	0	0	0	0
0.65592	1	57	2	1	0	0	0	0	0	0	0	0	0	0							0	0	0	0	0	0	0	1	1
	0	48	2	3	0	0	0	0	0	0	0	0	0	0							0	0	0	0	0	0	0	0	0
	0	46	2	3	0	0	0	0	0	0	0	0	0	0							0	0	0	0	0	0	0	0	0
2.28292	0	39	1	3	1	0	0	0	0	0	0	0	0	0	13	29					1	0	0	0	1	1	0	0	1
0.752358	0	69	2	2	1	1	1	0	0	0	0	0	0	0							0	0	0	0	1	0	0	0	1
	0	42	1	2	0	0	0	0	0	0	0	0	0	0							0	0	0	0	0	0	0	0	0
0.487796	1	46	1	2	0	0	0	0	0	0	0	0	0	0							0	0	0	0	1	0	0	0	1
0.820905	0	34	1	2	0	0	0	0	0	0	0	0	0	1	22	34					1	0	0	0	1	1	0	0	1
	1	50	2	2	0	0	0	0	0	0	0	0	0	0							0	0	0	0	0	0	0	0	0
	1	47	1	2	0	0	0	0	0	0	0	0	0	0							0	0	0	0	0	0	0	0	0
0.755354	0	46	1	2	0	0	0	0	0	0	0	0	0	0							0	0	0	0	1	1	0	0	1
0.549677	1	57	1	1	0	0	0	0	0	0	0	0	0	0							0	0	0	0	0	0	0	1	1
0.663409	0	56	1	2	0	0	0	0	0	0	0	0	0	0							0	0	0	0	0	0	1	0	1
	1	36	1	2	1	1	1	0	0	1	1	0	1	0							0	0	0	0	0	0	0	0	0
	1	46	1	3	0	0	0	0	0	0	0	0	0	0	22	22					1	0	0	0	0	0	0	0	0
1.08676	0	51	1	2	0	0	0	0	0	0	0	0	0	0							0	0	0	0	0	1	0	0	1
0.673713	1	21	3	3	0	0	0	0	0	0	0	0	0	1							0	0	0	0	0	0	0	0	0
0.786686	0	52	2	2	0	0	0	0	0	0	0	0	0	0							0	0	0	0	0	0	0	0	0
2.28292	0	31	2	3	0	0	0	0	0	0	0	0	0	0	18	31	18	31		31	1	1	1	0	1	1	0	1	1
0.524458	0	51	2	2	0	0	0	0	0	0	0	0	0	0							0	0	0	0	0	0	0	0	0
1.36467	0	27	3	3	0	0	0	0	0	0	0	0	0	0							0	0	0	0	0	0	0	0	0
0.279108	0	34	1	3	0	0	0	0	0	0	0	0	0	0	17	17				17	1	0	1	0	0	1	0	0	1
0.127709	1	53	1	4	0	0	0	0	0	0	0	0	0	0							0	0	0	0	0	0	0	1	1
1.40735	0	52	1	2	0	0	0	0	0	0	0	0	0	0							0	0	0	0	0	0	0	0	0
	1	48	1	2	0	0	0	0	0	0	0	0	0	0							0	0	0	0	0	0	0	0	0
	0	43	1	4	0	0	0	0	0	0	0	0	1	0							0	0	0	0	0	0	0	0	0
1.81905	1	66	1	1	0	0	0	0	0	0	0	0	0	0							0	0	0	0	0	0	0	0	0
0.209308	0	43	2	2	0	0	0	0	0	0	0	0	0	0	26	26				26	1	0	1	0	0	0	0	0	0
	0	53	1	3	0	0	0	0	0	0	0	0	0	0							0	0	0	0	1	0	0	0	1
0.844163	0	71	1	4	0	0	0	0	0	0	0	0	0	0							0	0	0	0	0	1	0	0	1
0.814455	0	46	1	4	0	0	0	0	0	0	0	0	0	0							0	0	0	0	0	1	0	0	1
3.32109	0	80	2	3	0	0	0	0	0	0	0	0	0	0							0	0	0	0	0	0	0	0	0
	0	31	1	1	0	0	0	0	0	0	0	0	0	0							0	0	0	0	0	0	0	0	0
	1	27	3	2	0	0	0	0	0	0	0	0	0	0							0	0	0	0	0	0	0	0	0
0.735187	0	58	1	1	0	0	0	0	0	0	0	0	0	0	26	32				32	1	0	1	0	0	0	0	0	0
	1	49	2	1	0	0	0	0	0	0	0	0	0	0							0	0	0	0	0	0	0	0	0
0.955006	1	20	3	2	0	0	0	0	0	0	0	0	0	0							0	0	0	0	0	0	0	0	0
	1	37	1	1	1	1	0	0	0	0	0	0	0	0							0	0	0	0	0	0	0	0	0
4.78213	1	35	1	1	0	0	0	0	0	0	0	0	0	0							0	0	0	0	0	0	0	0	0
	0	39	3	2	0	0	0	0	0	0	0	0	0	0							0	0	0	0	1	0	0	0	1
	0	40	2	2	0	0	0	0	0	0	0	0	0	0	22	22					1	0	0	0	1	0	0	0	1
	0	47	2	2	0	0	0	0	0	0	0	0	0	0							0	0	0	0	0	0	0	0	0
	0	34	1	2	0	0	0	0	0	0	0	0	0	0							0	0	0	0	0	0	0	0	0
	0	18	3	3	0	0	0	0	0	0	0	0	0	0							0	0	0	0	0	0	0	0	0
	0	45	2	3	0	0	0	0	0	0	0	0	0	0							0	0	0	0	0	0	0	0	0
	1	71	1	4	0	0	0	0	0	0	0	0	0	0							0	0	0	0	0	0	0	0	0
3.21614	1	71	1	4	0	0	0	0	0	0	0	0	0	0							0	0	0	0	0	0	0	0	0
	1	74	1	2	0	0	0	0	0	0	0	0	0	0							0	0	0	0	0	0	0	0	0
0.488355	1	25	1	2	0	0	0	0	0	0	0	0	0	0							0	0	0	0	1	0	1	0	1
	0	24	1	2	0	0	0	0	0	0	0	0	0	0							0	0	0	0	0	0	0	0	0
0.769598	0	36	1	3	0	1	0	0	0	0	0	0	0	0							0	0	0	0	1	1	0	0	1
	0	23	3	3	0	0	0	0	0	0	0	0	0	0							0	0	0	0	0	0	0	0	0
	0	33	1	2	0	0	0	0	0	0	0	0	0	0							0	0	0	0	0	0	0	0	0
	0	29	3	2	0	0	0	0	0	0	0	0	0	0							0	0	0	0	0	0	0	0	0
2.15364	0	22	3	3	0	0	1	0	0	0	0	0	0	1	17	22	21	22			1	1	0	0	1	1	1	0	1
	1	31	1	1	0	0	0	0	0	0	0	0	0	0							0	0	0	0	0	0	0	0	0
	1	42	1	4	0	0	0	0	0	0	0	0	0	0							0	0	0	0	0	0	0	0	0
3.28444	1	43	1	4	0	0	0	0	0	0	0	0	0	1							0	0	0	0	0	0	0	0	0
3.21163	1	21	3	3	0	0	0	0	0	0	0	0	1	0							0	0	0	0	0	0	0	0	0
4.20132	1	38	1	2	0	0	0	0	0	0	0	0	0	0							0	0	0	0	0	0	0	0	0
1.11549	0	46	1	2	0	0	0	0	0	0	0	0	0	0							0	0	0	0	0	0	0	0	0
1.23136	0	37	1	3	0	0	0	0	0	0	0	0	0	0							0	0	0	0	0	1	0	0	1
	0	22	3	3	0	0	0	0	0	0	0	0	0	0							0	0	0	0	1	0	0	0	1
0.527577	0	29	2	2	0	0	0	0	0	0	0	0	0	0							0	0	0	0	1	1	0	0	1
6.05845	0	25	1	4	0	0	0	0	0	0	0	0	0	0							0	0	0	0	0	0	0	0	0
	1	51	1	2	0	0	0	0	0	0	0	0	0	0							0	0	0	0	0	0	0	0	0
	1	46	1	2	0	0	0	0	0	0	0	0	0	0							0	0	0	0	0	0	0	0	0
	0	43	1	1	0	0	0	0	0	0	0	0	0	0							0	0	0	0	0	0	0	0	0
	1	55	1	2	0	0	0	0	0	0	0	0	0	0							0	0	0	0	0	0	0	0	0
0.248283	0	50	1	3	0	0	0	0	0	0	0	0	0	0							0	0	0	0	0	1	0	0	1
	1	68	1	1	0	0	0	0	0	0	0	0	0	0							0	0	0	0	0	0	0	0	0
0.527046	1	61	1	1	0	0	0	0	0	0	0	0	0	0							0	0	0	0	0	0	0	1	1
	0	32	3	4	0	0	0	0	0	0	0	0	0	0							0	0	0	0	0	0	0	0	0
0.928649	0	38	2	3	0	0	0	0	0	0	0	1	0	0							0	0	0	0	0	1	0	1	1
1.3815	0	74	2	3	0	0	0	0	0	0	0	0	0	0							0	0	0	0	0	0	0	0	0
1.29641	0	54	1	1	0	0	0	0	0	0	0	0	0	0							0	0	0	0	0	1	0	0	1
1.31222	0	36	2	2	1	1	1	0	0	0	0	0	0	0	24	24					1	0	0	0	1	1	0	0	1
1.91969	1	23	1	2	1	1	0	0	0	0	0	0	0	0							0	0	0	0	1	1	1	1	1
1.31143	1	53	1	1	0	0	0	0	0	0	0	0	0	0							0	0	0	0	0	0	0	0	0
	1	32	1	3	0	0	0	0	0	0	1	0	1	1							0	0	0	0	0	0	0	0	0
2.47063	0	39	2	3	0	1	0	0	0	1	1	0	1	0							0	0	0	0	0	0	0	0	0
	1	51	1	2	0	0	0	0	0	0	0	0	0	0							0	0	0	0	0	0	0	0	0
	0	58	2	3	1	1	1	0	0	0	0	0	0	0							0	0	0	0	0	0	0	0	0
0.645437	0	38	1	2	0	0	0	0	0	0	0	0	0	0							0	0	0	0	1	1	0	0	1
1.95746	1	41	1	2	1	0	1	0	0	0	0	0	0	0							0	0	0	0	0	0	0	0	0
1.18177	0	19	3	2	0	0	0	0	0	0	0	0	0	0							0	0	0	0	0	1	0	0	1
0.787848	0	23	1	2	0	0	0	0	0	0	0	0	0	0							0	0	0	0	1	0	0	0	1
	0	29	1	2	1	1	1	0	0	0	1	0	1	1							0	0	0	0	0	0	0	0	0
1.31962	0	49	3	1	1	1	1	0	0	0	0	0	0	0							0	0	0	0	1	0	0	0	1
	1	57	1	1	0	0	0	0	0	0	0	0	0	0							0	0	0	0	0	0	0	0	0
0.399208	1	35	1	3	0	0	0	0	0	0	0	0	0	0							0	0	0	0	0	0	0	1	1
	0	24	1	2	0	0	0	0	0	0	0	0	0	0							0	0	0	0	1	0	1	0	1
	1	31	1	2	0	0	0	0	0	0	0	0	0	0							0	0	0	0	0	0	0	0	0
	0	28	1	3	0	0	0	0	0	0	0	0	1	0							0	0	0	0	0	0	0	0	0
	0	31	3	3	0	0	0	0	0	0	0	0	0	0							0	0	0	0	0	0	0	0	0
	1	50	1	1	0	0	0	0	0	0	0	0	0	0							0	0	0	0	0	0	0	0	0
0.59853	0	54	1	1	0	0	0	0	0	0	0	0	0	0							0	0	0	0	1	0	0	0	1
	0	29	1	4	0	0	0	0	0	0	0	0	0	0							0	0	0	0	0	0	0	0	0
	0	19	1	3	0	0	0	0	0	0	0	0	0	0							0	0	0	0	0	0	0	0	0
	1	28	3	4	0	0	0	0	0	0	0	0	0	0							0	0	0	0	0	0	0	0	0
	0	67	2	4	0	0	0	0	0	0	0	0	0	0							0	0	0	0	0	0	0	0	0
0.478301	1	54	1	4	0	0	0	0	0	0	0	0	0	0	16	54					1	0	0	0	0	1	0	0	1
	1	24	3	4	0	0	0	0	0	0	0	0	0	0							0	0	0	0	0	0	0	0	0
	1	79	1	4	0	0	0	0	0	0	0	0	0	0							0	0	0	0	0	0	0	0	0
0.354606	0	80	2	4	0	0	0	0	0	0	0	0	0	0							0	0	0	0	0	0	0	0	0
	0	80	2	3	0	0	0	0	0	0	1	0	0	0							0	0	0	0	0	0	0	0	0
1.02638	0	47	2	4	0	0	0	0	0	0	0	0	0	0							0	0	0	0	0	0	1	0	1
1.00529	1	27	2	2	0	0	0	0	0	0	0	0	0	0							0	0	0	0	0	0	0	0	0
0.820924	1	43	1	3	0	0	0	0	0	0	0	0	0	0							0	0	0	0	0	1	0	0	1
7.34828	1	18	3	3	0	0	0	0	0	0	0	0	0	0							0	0	0	0	0	0	0	0	0
	1	48	1	2	0	0	0	0	0	0	0	0	0	0							0	0	0	0	0	0	0	0	0
0.602955	0	37	1	3	0	0	0	0	0	1	0	0	1	0							0	0	0	0	1	0	0	0	1
0.702991	0	72	1	2	0	0	0	0	0	0	0	0	0	0							0	0	0	0	1	1	0	0	1
	0	70	2	1	0	0	0	0	0	0	0	0	0	0							0	0	0	0	1	0	0	0	1
0.397128	0	50	1	4	0	0	0	0	0	0	0	0	0	0							0	0	0	0	1	1	0	0	1
	0	70	1	1	0	0	0	0	0	0	0	0	0	0							0	0	0	0	1	0	0	0	1
0.256225	1	56	1	4	0	0	0	0	0	0	0	0	0	0							0	0	0	0	0	0	0	1	1
	0	48	1	3	0	0	0	0	0	0	0	0	0	0							0	0	0	0	0	0	0	0	0
	1	33	1	2	0	0	0	0	0	0	0	0	0	0							0	0	0	0	0	0	0	0	0
0.337721	0	53	3	4	0	0	0	0	0	0	0	0	0	0							0	0	0	0	1	1	0	0	1
0.384527	0	45	2	3	0	0	0	0	0	0	0	0	0	0							0	0	0	0	0	1	0	0	1
3.32129	1	29	1	4	0	0	0	0	0	0	0	0	0	0							0	0	0	0	0	0	0	0	0
	1	63	1	3	0	0	0	0	0	0	0	0	0	0							0	0	0	0	0	0	0	0	0
0.726911	0	35	1	3	0	0	0	0	0	0	0	0	0	0							0	0	0	0	0	1	0	0	1
	0	69	1	3	0	0	0	0	0	0	0	0	0	0							0	0	0	0	0	0	0	0	0
2.35422	1	29	3	3	0	0	0	0	0	0	0	0	0	0							0	0	0	0	0	0	0	0	0
	0	27	3	3	0	0	0	0	0	0	0	0	0	0							0	0	0	0	0	0	0	0	0
	0	21	3	3	0	0	0	0	0	0	0	0	0	0							0	0	0	0	1	0	0	0	1
1.09505	1	57	1	1	0	1	1	0	0	1	1	0	0	0							0	0	0	0	1	1	0	0	1
1.4221	1	45	1	4	0	0	0	0	0	0	0	0	0	0							0	0	0	0	1	1	1	1	1
0.821285	1	52	1	2	0	0	0	0	0	0	0	0	0	0							0	0	0	0	1	1	0	0	1
0.454463	0	75	2	1	0	0	0	0	0	0	0	0	0	0							0	0	0	0	1	0	0	0	1
	1	58	1	4	0	0	0	0	0	0	0	0	0	0							0	0	0	0	0	0	0	0	0
0.705244	0	54	1	4	0	0	0	0	0	0	0	0	0	0							0	0	0	0	1	1	0	0	1
8.38485	1	39	2	4	0	0	0	0	0	0	0	0	0	0							0	0	0	0	0	0	0	0	0
0.501022	0	25	1	4	0	0	0	0	0	0	0	0	0	0							0	0	0	0	1	0	0	0	1
	1	27	1	2	0	0	0	0	0	0	0	0	1	0							0	0	0	0	0	0	0	0	0
0.769207	0	25	3	3	0	0	0	0	0	0	0	0	0	0							0	0	0	0	0	0	0	0	0
0.591231	0	57	1	1	0	0	0	0	0	0	0	0	0	0							0	0	0	0	0	1	0	0	1
0.591231	0	51	2	1	0	0	0	0	0	0	0	0	0	0							0	0	0	0	0	0	0	0	0
	1	69	1	1	0	0	1	0	0	0	0	0	0	0							0	0	0	0	0	0	0	0	0
0.439731	0	36	1	1	0	0	0	1	0	1	1	1	1	0	33	36					1	0	0	0	1	1	0	1	1
1.91969	1	26	3	3	0	0	0	0	0	0	0	0	0	0							0	0	0	0	1	1	0	1	1
1.62984	0	50	1	2	0	0	0	0	0	0	0	0	0	0	29	32					1	0	0	0	0	0	0	0	0
0.276978	0	19	2	3	0	0	0	0	0	0	0	0	0	0	16	17					1	0	0	0	0	0	0	0	0
1.44171	0	37	1	2	0	0	1	0	0	0	0	0	0	0							0	0	0	0	1	0	0	1	1
	0	21	1	3	0	0	0	0	0	0	0	0	0	0							0	0	0	0	0	0	0	0	0
	0	47	1	2	0	0	0	0	0	0	0	0	0	0							0	0	0	0	0	0	0	0	0
0.45497	1	52	2	2	0	0	0	0	0	0	0	0	0	0							0	0	0	0	1	1	0	1	1
1.19936	0	53	2	1	0	0	0	0	0	0	0	0	0	0	15	15	15	15		15	1	1	1	0	1	0	0	0	1
7.34828	1	25	1	1	0	0	0	0	0	0	0	0	0	0							0	0	0	0	0	0	0	0	0
1.91969	1	22	1	2	0	0	0	0	0	0	0	0	0	0							0	0	0	0	1	0	0	0	1
	1	49	1	1	0	0	0	0	0	0	0	0	0	0							0	0	0	0	0	0	0	0	0
	0	30	1	2	0	0	1	0	0	0	0	0	0	0							0	0	0	0	0	0	0	0	0
	1	22	1	3	0	0	0	0	0	0	0	0	0	0							0	0	0	0	0	0	0	0	0
0.297581	0	23	1	3	0	0	0	0	0	0	0	0	0	0							0	0	0	0	0	0	0	0	0
0.568826	0	40	1	3	0	0	0	0	0	0	0	0	0	0							0	0	0	0	1	1	0	0	1
	0	50	1	1	0	0	0	0	0	0	0	0	0	0	16	16					1	0	0	0	0	0	0	0	0
	0	60	1	2	0	0	0	0	0	0	0	0	0	0							0	0	0	0	0	0	0	0	0
1.1624	0	33	1	3	0	0	0	0	0	0	0	0	0	0	10	26					1	0	0	0	1	0	0	0	1
	0	59	2	2	0	0	0	0	0	0	0	0	0	0							0	0	0	0	0	0	0	0	0
1.1624	0	31	1	3	0	0	0	0	0	0	0	0	0	0							0	0	0	0	1	0	0	0	1
	1	31	1	3	0	0	0	0	0	0	0	0	0	0							0	0	0	0	0	0	0	0	0
	1	47	1	4	0	0	0	0	0	0	0	0	0	0							0	0	0	0	0	0	0	0	0
0.882425	1	20	3	4	0	0	0	0	0	0	0	0	0	0							0	0	0	0	0	0	1	0	1
0.60162	1	49	1	3	0	0	0	0	0	0	0	0	0	0							0	0	0	0	0	1	0	0	1
	0	46	1	3	0	0	0	0	0	0	0	0	0	0							0	0	0	0	0	0	0	0	0
	0	64	1	1	0	0	0	0	0	0	0	0	0	0							0	0	0	0	0	0	0	0	0
1.59867	0	41	3	3	0	0	0	0	0	0	0	0	1	0							0	0	0	0	0	0	0	1	1
1.42119	0	36	1	3	0	0	0	0	0	0	0	0	1	1							0	0	0	0	0	0	0	1	1
2.15364	0	28	2	4	0	0	0	0	0	0	0	0	0	0							0	0	0	0	1	1	0	0	1
0.372896	0	34	3	4	1	1	0	0	0	0	0	0	0	0	16	31			16	31	1	0	1	1	1	0	1	0	1
1.10947	0	79	2	2	0	0	0	0	0	0	0	0	0	0							0	0	0	0	0	0	0	0	0
	1	55	1	4	0	0	0	0	0	0	0	0	0	0							0	0	0	0	0	0	0	0	0
	1	45	1	4	0	0	0	0	0	0	0	0	0	0							0	0	0	0	0	0	0	0	0
0.517892	1	34	1	3	0	0	0	0	0	0	0	0	0	0							0	0	0	0	1	1	0	0	1
0.202434	1	46	2	4	0	0	0	0	0	0	0	0	0	0							0	0	0	0	0	0	0	0	0
	0	27	1	3	0	0	0	0	0	0	0	0	0	0							0	0	0	0	0	0	0	0	0
	0	28	1	3	0	0	0	0	0	0	0	0	0	0							0	0	0	0	0	0	0	0	0
0.185363	1	48	1	2	0	0	0	0	0	0	0	0	0	0							0	0	0	0	0	0	0	0	0
	0	36	3	2	0	0	0	0	0	0	0	0	0	1							0	0	0	0	0	0	1	0	1
1.29293	0	37	3	4	0	0	0	0	0	0	0	0	0	0							0	0	0	0	0	0	0	0	0
	0	41	1	3	0	0	0	0	0	0	0	0	0	0							0	0	0	0	0	0	0	0	0
2.79156	1	21	1	3	0	0	0	0	0	0	0	0	0	0							0	0	0	0	0	0	0	0	0
	1	32	1	3	0	0	0	0	0	0	0	0	0	0	20	20					1	0	0	0	1	0	0	0	1
0.491312	0	35	2	3	0	1	1	0	0	0	0	0	0	0	18	18	18	18		18	1	1	1	0	1	1	1	1	1
	1	19	3	3	0	0	0	0	0	0	0	0	0	0							0	0	0	0	0	0	0	0	0
	1	45	1	2	0	0	1	0	0	0	0	0	0	0	17	17					1	0	0	0	0	0	0	0	0
	0	36	1	4	0	0	0	0	0	0	0	0	0	0							0	0	0	0	1	0	0	0	1
7.34828	1	19	3	3	0	0	0	0	0	0	0	0	0	0							0	0	0	0	0	0	0	0	0
	1	47	2	1	0	0	0	0	0	0	0	0	0	0							0	0	0	0	1	0	0	0	1
1.45433	1	44	1	2	0	0	0	0	0	0	0	0	0	0							0	0	0	0	1	0	0	0	1
4.59737	1	31	1	4	0	0	0	0	0	0	0	0	0	0							0	0	0	0	0	0	0	0	0
0.612072	1	28	1	4	0	0	0	0	0	0	0	0	0	0							0	0	0	0	0	0	0	0	0
0.312974	1	43	2	1	0	0	0	0	0	0	0	0	1	0							0	0	0	0	0	0	0	0	0
	1	43	2	2	0	0	0	0	0	0	0	0	0	0	41	41					1	0	0	0	0	0	0	0	0
0.667718	0	65	3	3	0	0	0	0	0	0	0	0	0	0	56	65	56	65		56	1	1	1	0	0	0	0	0	0
0.457862	0	48	3	4	0	0	0	0	0	0	0	0	0	0							0	0	0	0	0	1	0	0	1
	1	62	3	3	0	0	0	0	0	0	0	0	0	0							0	0	0	0	0	0	0	0	0
0.41657	1	65	3	1	0	0	0	0	0	0	0	0	0	0	41	65					1	0	0	0	1	1	0	0	1
1.93269	1	57	1	1	0	0	0	0	0	0	0	0	0	0							0	0	0	0	0	0	0	1	1
	1	40	1	2	0	0	0	0	0	0	0	0	0	0							0	0	0	0	0	0	0	0	0
	1	46	1	1	0	0	0	0	0	0	0	0	0	0							0	0	0	0	0	0	0	0	0
0.732933	1	32	1	2	0	0	0	0	0	0	0	0	0	0							0	0	0	0	1	1	0	0	1
	1	48	1	2	0	0	0	0	0	0	0	0	0	0							0	0	0	0	0	0	0	0	0
	0	42	1	1	0	0	0	0	0	0	1	1	1	0							0	0	0	0	0	0	0	0	0
	0	28	3	3	0	0	0	0	0	0	0	0	0	0							0	0	0	0	1	0	0	0	1
0.763799	0	19	3	3	0	0	0	0	0	0	0	0	0	0							0	0	0	0	1	0	0	0	1
	0	22	3	4	0	0	0	0	0	0	0	0	0	0							0	0	0	0	0	0	0	0	0
0.775216	0	28	1	3	0	0	0	0	0	0	0	0	0	0							0	0	0	0	0	1	0	0	1
	0	37	1	2	0	0	0	0	0	0	0	0	1	0							0	0	0	0	0	0	0	0	0
1.66868	1	57	1	1	0	0	0	0	0	0	0	0	0	0							0	0	0	0	0	0	0	0	0
	1	52	1	2	1	1	1	1	0	0	0	0	0	0							0	0	0	0	0	0	0	0	0
1.81213	1	37	1	1	0	0	0	0	0	0	0	0	0	0							0	0	0	0	0	0	0	0	0
	1	33	1	3	0	0	0	0	0	0	0	0	0	0							0	0	0	0	0	0	0	0	0
0.155198	0	47	2	1	0	0	0	0	0	0	0	0	0	0	40	44					1	0	0	0	1	0	0	0	1
0.473407	1	35	1	3	0	0	0	0	0	0	0	0	0	0	29	29				29	1	0	1	0	0	0	0	0	0
1.0994	0	27	1	2	0	0	0	0	0	0	0	0	0	0							0	0	0	0	0	0	0	0	0
0.568368	0	28	1	3	0	0	0	0	0	0	0	0	0	0							0	0	0	0	0	0	0	0	0
1.32176	0	58	1	4	0	0	0	0	0	0	0	0	0	0							0	0	0	0	0	0	0	0	0
	1	49	2	2	0	0	0	0	0	0	0	0	0	0	46	46					1	0	0	0	0	0	0	0	0
	1	43	1	3	0	0	0	0	0	0	0	0	1	0							0	0	0	0	0	0	0	0	0
0.162129	1	45	1	1	0	0	1	0	0	0	0	0	0	0							0	0	0	0	0	0	0	1	1
	1	71	1	1	0	0	0	0	0	0	0	0	0	0							0	0	0	0	0	0	1	0	1
0.191618	0	59	1	1	0	0	0	0	0	0	0	0	1	0	49	59				59	1	0	1	0	1	1	0	0	1
	0	50	2	3	1	1	1	0	0	0	0	0	0	0							0	0	0	0	0	0	0	0	0
	1	20	3	3	0	0	0	0	0	0	0	0	0	0							0	0	0	0	0	0	0	0	0
	0	39	1	3	0	0	0	0	0	0	0	0	0	0							0	0	0	0	0	0	0	0	0
1.01191	0	75	1	1	1	0	1	0	0	0	0	0	0	0	18	18					1	0	0	0	1	0	0	0	1
0.0524539	1	43	1	1	0	0	0	0	0	0	0	0	0	0	23	23				23	1	0	1	0	0	0	0	1	1
0.5799	1	24	3	2	0	0	0	0	0	0	0	0	0	0							0	0	0	0	0	0	0	1	1
0.296033	0	54	2	1	1	1	1	1	0	1	1	0	0	0	23	54	23	36		23	1	1	1	0	1	1	1	0	1
0.463516	0	34	1	4	0	0	0	0	0	0	0	0	0	0	23	31	31	31	31	31	1	1	0	1	1	1	1	0	1
	0	31	3	3	0	0	0	0	0	0	0	0	0	0							0	0	0	0	0	0	0	0	0
0.262439	1	61	1	2	0	0	0	0	0	0	0	0	0	0							0	0	0	0	0	1	0	0	1
1.98972	1	19	1	3	0	0	0	0	0	0	0	0	0	0							0	0	0	0	0	0	0	0	0
0.904134	1	47	1	3	0	0	0	0	0	0	0	0	0	0							0	0	0	0	0	0	0	0	0
0.170017	1	61	1	1	1	1	1	0	0	0	1	1	0	0							0	0	0	0	1	1	0	0	1
0.118496	0	55	2	1	0	0	0	0	0	0	0	0	1	0							0	0	0	0	1	0	0	0	1
	1	29	1	3	0	0	0	0	0	0	0	0	0	0							0	0	0	0	0	0	0	0	0
2.90027	1	20	3	3	0	0	0	0	0	0	0	0	0	0							0	0	0	0	1	0	0	0	1
0.14078	0	65	2	4	0	0	0	0	0	0	1	0	0	0							0	0	0	0	1	0	0	0	1
	0	34	1	1	0	1	0	0	0	0	0	0	1	1							0	0	0	0	1	0	0	0	1
0.486022	0	59	1	1	0	0	0	0	0	0	0	0	0	0							0	0	0	0	0	1	0	0	1
0.49106	0	25	1	2	0	0	0	0	0	0	0	0	0	0	16	16	16	16		16	1	1	1	0	0	0	0	0	0
0.456495	1	31	1	2	0	1	0	0	0	0	0	0	0	0	27	27					1	0	0	0	0	1	0	0	1
	0	41	1	1	0	0	0	0	0	0	0	0	1	0							0	0	0	0	0	0	0	0	0
0.090382	1	61	1	1	0	0	0	0	0	0	0	0	0	0							0	0	0	0	0	0	0	1	1
0.590407	0	53	1	1	0	0	0	0	0	0	0	0	0	0							0	0	0	0	0	0	0	0	0
	1	31	1	3	0	0	0	0	0	0	0	0	1	0							0	0	0	0	0	0	0	0	0
	0	31	1	2	0	0	0	0	0	0	0	0	0	0							0	0	0	0	0	0	0	0	0
	1	37	1	2	0	0	0	0	0	0	0	0	0	0							0	0	0	0	0	0	0	0	0
0.847807	1	30	1	3	0	0	0	0	0	0	0	0	0	0							0	0	0	0	0	0	0	0	0
	1	50	1	2	0	1	0	1	0	0	0	0	0	0							0	0	0	0	0	0	0	0	0
	1	31	1	3	0	0	1	0	0	0	0	0	0	0							0	0	0	0	0	0	0	0	0
	0	27	1	2	0	0	0	0	0	0	0	0	0	0							0	0	0	0	0	0	0	0	0
0.0609121	0	45	1	3	0	0	0	0	0	1	1	0	0	0							0	0	0	0	1	1	0	0	1
0.128084	0	23	1	2	0	0	0	0	0	0	0	0	0	0							0	0	0	0	0	0	0	0	0
	0	50	1	1	0	0	0	0	0	0	0	0	0	0							0	0	0	0	0	0	0	0	0
	1	59	1	1	0	0	0	0	0	0	0	0	0	0							0	0	0	0	0	0	0	0	0
0.361093	0	33	1	3	0	0	0	0	0	0	0	0	0	0							0	0	0	0	1	0	0	0	1
	0	23	3	3	0	0	0	0	0	0	0	0	0	0							0	0	0	0	0	0	0	0	0
	1	23	1	3	0	0	0	0	0	0	0	0	0	0							0	0	0	0	0	0	1	0	1
	1	32	1	2	0	0	0	0	0	0	0	0	0	0							0	0	0	0	0	0	0	0	0
	1	45	1	2	0	0	0	0	0	0	0	0	0	0							0	0	0	0	0	0	0	0	0
	1	44	1	3	0	0	0	0	0	0	0	0	0	0							0	0	0	0	0	0	0	0	0
	1	36	1	2	0	0	0	0	0	0	0	0	0	0							0	0	0	0	0	0	0	0	0
	1	57	1	1	0	0	0	0	0	0	0	0	0	0							0	0	0	0	0	0	0	0	0
0.634777	0	29	3	2	0	0	0	0	0	0	0	0	0	0							0	0	0	0	0	1	0	0	1
0.134173	0	32	1	3	0	0	0	0	0	0	0	0	0	0							0	0	0	0	0	0	0	0	0
	0	37	1	2	0	0	0	0	0	0	0	0	0	0							0	0	0	0	0	0	0	0	0
	0	55	1	2	0	0	0	0	0	0	0	0	0	0							0	0	0	0	0	0	0	0	0
1.05946	0	22	3	3	0	0	0	0	0	0	0	0	0	0							0	0	0	0	0	0	0	0	0
	0	59	2	1	0	0	0	0	0	0	0	0	0	0							0	0	0	0	0	0	0	0	0
	1	52	1	1	0	0	0	0	0	0	0	0	0	0							0	0	0	0	1	0	1	0	1
0.475092	1	45	3	4	0	0	0	0	0	0	0	0	0	0							0	0	0	0	0	1	0	0	1
0.353152	0	29	2	4	0	0	0	0	0	0	0	0	0	0							0	0	0	0	1	1	1	1	1
0.193783	0	76	2	1	0	0	0	0	0	0	0	0	0	0							0	0	0	0	1	1	0	0	1
	1	34	3	3	0	0	0	0	0	0	0	0	0	0							0	0	0	0	0	0	0	0	0
	0	35	1	3	0	0	1	0	0	0	0	0	0	0							0	0	0	0	1	0	0	0	1
0.37323	0	35	1	3	0	0	0	0	0	0	0	0	0	0							0	0	0	0	1	1	0	1	1
0.815566	0	52	2	2	0	0	0	0	0	0	0	0	0	0							0	0	0	0	1	1	0	0	1
0.186615	0	39	1	3	1	1	1	0	0	1	1	1	1	0							0	0	0	0	1	0	0	0	1
	1	39	1	3	0	0	1	0	0	0	0	0	0	0							0	0	0	0	0	0	0	0	0
	0	33	1	2	0	0	0	0	0	0	0	0	0	0							0	0	0	0	0	0	0	0	0
0.233019	0	58	1	1	0	0	0	0	0	0	0	0	0	0							0	0	0	0	0	0	0	0	0
	0	32	3	4	0	0	0	0	0	0	0	0	0	0							0	0	0	0	0	0	0	0	0
1.2356	1	28	1	2	0	0	0	0	0	0	0	0	0	0							0	0	0	0	0	0	0	1	1
0.240326	0	68	2	1	0	0	0	0	0	0	0	0	0	0							0	0	0	0	1	1	0	0	1
0.555051	1	62	2	1	0	0	0	0	0	0	0	0	0	0							0	0	0	0	0	0	0	1	1
0.308307	1	50	1	1	0	0	0	0	0	0	0	0	0	0							0	0	0	0	0	0	0	0	0
	1	61	1	1	0	0	0	0	0	0	0	0	0	0							0	0	0	0	0	0	0	0	0
	0	40	1	2	0	0	0	0	0	0	0	0	0	0							0	0	0	0	0	0	0	0	0
	1	22	3	4	0	0	0	0	0	0	0	0	0	0							0	0	0	0	0	0	0	0	0
	1	34	1	3	0	0	0	0	0	0	0	0	0	0							0	0	0	0	0	0	0	0	0
0.344846	0	44	1	2	0	0	0	0	0	0	0	0	0	0							0	0	0	0	1	0	0	0	1
1.75508	1	22	3	4	0	0	0	0	0	0	0	0	0	0							0	0	0	0	0	0	0	0	0
0.157808	0	50	1	2	0	0	0	0	0	0	0	0	0	0	19	19				19	1	0	1	0	1	0	0	0	1
0.344083	1	47	1	4	0	0	0	0	0	0	0	0	0	0							0	0	0	0	0	0	0	0	0
0.921382	0	24	1	3	0	0	0	0	0	0	0	0	0	0							0	0	0	0	1	0	0	0	1
0.374025	0	41	1	1	0	0	1	0	0	0	0	1	0	0							0	0	0	0	0	1	0	0	1
	1	50	1	2	0	0	0	0	0	0	0	0	0	0							0	0	0	0	0	0	0	0	0
	1	41	1	3	0	0	0	0	0	0	0	0	0	0							0	0	0	0	0	0	0	0	0
	1	55	1	1	0	0	0	0	0	0	0	0	0	0							0	0	0	0	0	0	0	0	0
0.202128	1	33	1	2	0	0	0	0	0	0	0	0	0	0	30	30				30	1	0	1	0	1	0	0	1	1
	0	31	1	3	0	0	0	0	0	0	0	0	0	0							0	0	0	0	1	0	0	0	1
	1	54	1	2	0	0	0	0	0	0	0	0	0	0							0	0	0	0	0	0	0	0	0
	0	57	1	2	0	0	0	0	0	0	0	0	0	0							0	0	0	0	0	0	0	0	0
0.381318	1	42	1	3	0	0	0	0	0	0	0	0	0	0							0	0	0	0	0	0	0	1	1
	0	61	1	1	0	0	0	0	0	0	0	0	0	0							0	0	0	0	0	0	0	0	0
	1	74	1	1	0	0	0	0	0	0	0	0	0	0							0	0	0	0	0	0	0	0	0
	0	41	1	3	0	0	0	0	0	0	0	0	0	0							0	0	0	0	0	0	0	0	0
0.444829	0	29	1	4	0	1	0	0	0	0	1	1	1	0	28	29					1	0	0	0	1	0	1	1	1
0.99405	0	65	1	1	0	0	0	0	0	0	0	0	0	0							0	0	0	0	0	0	0	0	0
0.273424	1	76	1	2	0	0	0	0	0	0	0	0	0	0							0	0	0	0	0	0	0	0	0
0.389533	0	68	1	1	0	0	0	0	0	0	0	0	0	0							0	0	0	0	0	1	0	0	1
	1	71	1	1	0	0	0	0	0	0	0	0	0	0							0	0	0	0	0	0	0	0	0
	0	24	3	3	0	0	0	0	0	0	0	0	0	0							0	0	0	0	1	0	0	0	1
	1	29	1	3	0	0	0	0	0	0	0	0	0	0							0	0	0	0	0	0	0	0	0
0.118417	1	37	1	1	0	0	0	0	0	0	0	0	0	0							0	0	0	0	0	0	0	0	0
0.954186	1	54	1	3	0	0	0	0	0	0	0	0	1	1							0	0	0	0	0	0	0	0	0
	1	38	1	3	0	0	0	0	0	0	0	0	0	0							0	0	0	0	0	0	0	0	0
	0	37	1	3	0	0	0	0	0	0	0	0	0	0							0	0	0	0	0	0	0	0	0
0.146548	1	25	3	2	0	0	0	0	0	0	0	0	0	0							0	0	0	0	0	0	0	0	0
0.147938	0	25	1	3	0	0	0	0	0	0	0	0	0	0							0	0	0	0	0	0	0	0	0
0.0773473	1	26	1	3	0	0	0	0	0	0	0	0	0	1	25	25					1	0	0	0	0	1	1	1	1
0.312211	0	37	1	3	0	0	0	0	0	0	0	0	0	0	29	29					1	0	0	0	1	1	0	0	1
0.156105	0	36	1	4	0	0	0	0	0	0	0	0	0	0							0	0	0	0	0	0	0	0	0
	1	45	1	4	0	0	0	0	0	0	0	0	0	0							0	0	0	0	0	0	0	0	0
0.866111	0	61	1	1	0	0	0	0	0	0	0	0	0	0							0	0	0	0	0	0	0	0	0
0.652949	0	41	3	1	0	0	0	0	0	0	0	0	0	0							0	0	0	0	0	0	0	0	0
0.710103	0	22	3	3	0	0	0	0	0	0	0	0	0	0							0	0	0	0	0	0	0	0	0
0.289593	1	49	2	2	0	0	0	0	0	0	0	0	0	0							0	0	0	0	0	0	0	0	0
0.623542	1	49	1	1	0	0	0	0	0	0	0	0	0	0							0	0	0	0	0	0	0	0	0
0.0470433	0	41	2	1	0	1	1	1	0	0	0	1	0	0	21	30				22	1	0	1	0	0	0	0	0	0
	0	64	1	1	0	0	0	0	0	0	0	0	0	0							0	0	0	0	0	0	0	0	0
0.0719628	0	45	1	3	0	0	0	0	0	0	0	0	0	0							0	0	0	0	0	0	0	0	0
0.0888069	1	51	1	3	0	0	0	0	0	0	0	0	0	0							0	0	0	0	0	1	0	0	1
0.0470433	0	49	2	2	0	0	0	0	0	0	0	0	0	0	48	48	48	48			1	1	0	0	0	1	0	0	1
1.69478	0	32	1	2	0	0	0	0	0	0	0	0	0	0							0	0	0	0	0	0	0	0	0
	1	28	3	4	0	0	0	0	0	0	0	0	0	0							0	0	0	0	0	0	0	0	0
0.221375	0	39	2	3	0	0	0	1	0	0	0	0	1	0	16	39	18	37		37	1	1	1	0	0	1	0	0	1
0.578722	0	47	2	4	0	0	0	0	0	0	0	0	0	0							0	0	0	0	0	0	0	0	0
0.745589	1	27	1	3	0	0	0	0	0	0	0	0	0	0							0	0	0	0	1	0	0	0	1
0.602465	1	39	1	3	0	0	0	0	0	0	0	0	0	0							0	0	0	0	0	0	0	0	0
	1	37	3	3	0	0	0	0	0	0	0	0	0	0							0	0	0	0	0	0	0	0	0
	0	58	2	3	0	0	0	0	0	0	0	0	0	0							0	0	0	0	1	0	0	0	1
1.17964	1	66	3	2	0	0	0	0	0	0	0	0	0	0							0	0	0	0	0	0	0	0	0
0.695869	1	24	2	3	0	0	0	0	0	0	0	0	0	0							0	0	0	0	0	0	1	0	1
0.367031	0	19	3	3	0	0	0	0	0	0	0	0	0	0							0	0	0	0	0	0	1	1	1
0.988335	0	37	1	3	0	0	1	0	0	0	0	0	1	0							0	0	0	0	0	0	0	0	0
	0	18	3	3	0	0	0	0	0	0	0	0	0	0							0	0	0	0	0	0	0	0	0
0.357031	0	30	2	2	0	0	0	0	0	0	0	0	0	0	29	29					1	0	0	0	1	0	0	0	1
	1	25	3	3	0	0	0	0	0	0	0	0	0	0							0	0	0	0	0	0	0	0	0
0.232433	1	44	2	3	0	0	0	0	0	0	0	0	0	0	42	42	42	42			1	1	0	0	1	0	0	0	1
0.158652	1	35	1	2	1	0	1	0	0	0	0	0	1	1							0	0	0	0	0	0	0	1	1
	0	44	2	1	0	0	0	0	0	0	0	0	0	0							0	0	0	0	0	0	0	0	0
1.06651	0	59	1	1	0	0	0	0	0	0	0	0	0	0							0	0	0	0	1	0	0	0	1
0.476405	1	23	3	3	0	0	0	0	0	0	0	0	0	0							0	0	0	0	0	1	0	0	1
0.134795	0	35	1	1	0	0	0	0	0	0	0	0	0	0							0	0	0	0	1	0	0	0	1
0.0524539	1	41	1	1	0	0	0	0	0	0	0	0	0	0							0	0	0	0	0	0	0	1	1
	0	52	1	1	0	0	0	0	0	0	0	0	0	0							0	0	0	0	1	0	0	0	1
0.687966	0	30	1	1	0	0	0	0	0	0	0	0	1	0							0	0	0	0	1	0	0	0	1
	0	48	2	1	0	0	0	0	0	0	0	0	0	0							0	0	0	0	0	0	0	0	0
	1	51	1	1	0	0	0	0	0	0	0	0	0	0							0	0	0	0	0	0	0	0	0
	0	46	1	1	0	0	0	0	0	0	0	0	0	0							0	0	0	0	0	0	0	0	0
	0	57	2	1	0	0	0	0	0	0	0	0	0	0							0	0	0	0	0	0	0	0	0
	1	35	1	2	0	0	0	0	0	0	0	0	0	0							0	0	0	0	0	0	0	0	0
1.44941	1	36	1	2	0	0	0	0	0	0	0	0	0	0							0	0	0	0	0	0	0	0	0
0.777575	1	64	1	1	0	0	0	0	0	0	0	0	0	0							0	0	0	0	0	0	0	0	0
	0	39	2	2	0	0	0	0	0	0	0	0	0	0							0	0	0	0	0	0	0	0	0
0.397759	1	82	1	1	0	0	0	0	0	0	0	0	0	0							0	0	0	0	0	0	0	0	0
	0	25	1	3	0	0	0	0	0	0	0	0	0	0							0	0	0	0	0	0	0	0	0
0.359244	1	29	1	3	0	0	0	0	0	0	0	0	0	0							0	0	0	0	1	1	0	0	1
1.15938	0	35	1	3	0	0	0	0	0	0	0	0	0	0							0	0	0	0	1	0	0	0	1
1.41688	0	48	1	2	1	1	1	0	0	0	0	0	0	0							0	0	0	0	0	0	0	0	0
0.463324	0	22	1	2	0	0	0	0	0	0	0	0	0	0							0	0	0	0	0	0	0	1	1
	1	49	1	4	0	0	0	0	0	0	0	0	0	0							0	0	0	0	0	0	0	0	0
	0	41	1	4	0	0	0	0	0	0	0	0	0	0							0	0	0	0	0	0	0	0	0
1.14235	1	59	1	1	0	0	0	0	0	0	0	0	0	0							0	0	0	0	0	0	0	1	1
	0	55	1	3	0	0	0	0	0	0	0	0	0	0							0	0	0	0	0	0	0	0	0
	1	22	3	3	0	0	0	0	0	0	0	0	0	0							0	0	0	0	0	0	0	0	0
	0	41	1	3	0	0	0	0	0	0	0	0	0	0	29	41					1	0	0	0	0	0	0	0	0
0.299778	0	33	1	4	0	1	0	0	0	0	0	0	0	0							0	0	0	0	1	1	1	0	1
0.595919	0	44	1	2	0	0	0	0	0	0	0	0	0	0							0	0	0	0	1	0	1	0	1
0.297959	0	46	1	1	0	1	0	0	0	0	0	0	0	0							0	0	0	0	1	1	1	0	1
0.776754	1	34	1	3	0	0	0	0	0	0	0	0	0	0	14	14	14	14			1	1	0	0	1	1	0	1	1
	1	48	1	2	0	0	0	0	0	0	0	0	0	0							0	0	0	0	1	0	0	0	1
	1	38	1	4	0	0	0	0	0	0	0	0	1	0							0	0	0	0	0	0	0	0	0
	0	43	1	2	0	0	0	0	0	0	0	0	0	0							0	0	0	0	0	0	0	0	0
	1	26	3	1	0	0	0	0	0	0	1	0	0	0							0	0	0	0	0	0	0	0	0
	1	18	3	3	0	0	0	0	0	0	0	0	0	0							0	0	0	0	0	0	0	0	0
0.220376	0	58	2	1	0	0	0	0	0	0	0	0	0	0							0	0	0	0	1	0	0	0	1
0.416227	0	19	3	3	0	0	1	0	0	0	0	0	0	0							0	0	0	0	0	1	0	0	1
0.31217	0	19	3	3	0	0	1	0	0	0	0	0	0	0							0	0	0	0	1	0	0	0	1
	1	42	1	2	0	0	0	0	0	0	0	0	1	1							0	0	0	0	1	0	0	0	1
	1	39	1	2	0	0	0	0	0	0	0	0	0	0							0	0	0	0	0	0	0	0	0
0.208012	1	67	1	1	0	0	0	1	0	0	0	0	0	0							0	0	0	0	0	0	0	1	1
	1	53	1	2	0	0	0	0	0	0	0	0	1	0							0	0	0	0	1	0	0	0	1
	0	45	1	2	0	0	0	0	0	0	0	0	0	0							0	0	0	0	1	0	0	0	1
0.238555	0	62	1	1	0	0	0	0	0	0	0	0	0	0							0	0	0	0	0	0	0	0	0
0.390242	0	53	1	1	0	0	0	0	0	0	0	0	0	0							0	0	0	0	0	1	0	0	1
0.993194	0	22	3	3	0	0	0	0	0	0	0	0	0	0							0	0	0	0	0	0	0	0	0
0.714346	1	64	2	1	0	0	0	0	0	0	0	0	0	0							0	0	0	0	0	0	0	0	0
1.43786	1	37	1	4	0	0	0	0	0	0	0	0	0	0							0	0	0	0	0	0	0	0	0
	1	69	1	1	0	0	0	0	0	0	0	0	0	0							0	0	0	0	0	0	0	0	0
0.274435	0	20	3	3	0	0	0	0	0	0	0	0	0	0							0	0	0	0	1	1	0	0	1
	0	32	1	3	0	0	0	0	0	0	0	0	0	0							0	0	0	0	0	0	0	0	0
0.365914	0	21	1	2	0	0	0	0	0	0	0	0	0	0	16	16	16	16	16	16	1	1	0	1	0	0	0	0	0
0.336049	1	24	3	3	0	0	1	0	0	0	0	0	0	0							0	0	0	0	0	0	0	0	0
	1	34	1	2	1	1	1	0	0	0	0	0	0	0							0	0	0	0	0	0	0	0	0
0.351162	1	29	2	4	0	0	0	0	0	0	0	0	0	0							0	0	0	0	0	0	0	0	0
	1	47	1	3	0	0	0	0	0	0	0	0	0	0							0	0	0	0	0	0	0	0	0
0.387474	0	52	1	1	1	0	0	1	0	0	0	0	0	0	37	37					1	0	0	0	1	1	0	0	1
	1	47	1	2	0	0	0	0	0	0	0	0	0	0							0	0	0	0	0	0	0	0	0
	0	61	1	1	0	0	0	0	0	0	0	0	0	0							0	0	0	0	1	0	0	0	1
	0	51	1	1	0	0	0	0	0	0	0	0	0	0							0	0	0	0	0	0	0	0	0
0.69834	0	19	3	3	0	0	0	0	0	0	0	0	0	0							0	0	0	0	0	1	0	0	1
0.34837	0	39	1	2	0	1	0	0	0	1	1	1	1	0	39	39					1	0	0	0	0	1	1	1	1
0.289468	0	40	1	3	0	0	0	0	0	0	0	0	0	0							0	0	0	0	0	1	0	0	1
	0	53	2	1	0	0	0	1	0	0	0	0	0	0							0	0	0	0	0	0	0	0	0
0.420122	1	40	1	4	0	0	0	0	0	0	0	0	0	0	37	37					1	0	0	0	1	1	0	0	1
0.754619	1	31	1	2	0	0	0	0	0	0	0	0	0	0							0	0	0	0	0	0	0	1	1
0.0530962	0	33	3	3	0	0	0	0	0	0	0	0	0	0							0	0	0	0	1	0	0	0	1
	1	50	1	1	0	0	0	0	0	0	0	0	0	0							0	0	0	0	0	0	0	0	0
0.132618	0	57	2	2	0	0	0	0	0	0	0	0	0	0							0	0	0	0	1	0	0	1	1
0.187857	0	27	1	2	0	0	1	0	0	0	0	1	1	0							0	0	0	0	1	0	0	0	1
0.0745634	0	36	1	1	0	0	0	0	0	1	1	0	1	0							0	0	0	0	0	1	0	0	1
0.0764367	0	21	1	1	0	0	0	0	0	0	0	0	0	0	18	18	18	18			1	1	0	0	1	0	0	0	1
0.149469	0	18	3	2	0	0	1	1	0	0	0	0	0	0							0	0	0	0	0	0	0	0	0
0.227799	1	46	1	1	0	0	0	0	0	0	0	0	0	0							0	0	0	0	1	0	0	0	1
0.0744533	0	46	2	1	0	0	0	0	0	0	0	0	0	0							0	0	0	0	0	1	0	1	1
	1	37	1	3	0	0	0	0	0	0	0	0	0	0							0	0	0	0	0	0	0	0	0
0.163546	0	76	2	1	0	0	0	1	0	0	0	0	1	0	18	18				18	1	0	1	0	0	0	0	0	0
0.553962	1	79	2	1	0	0	0	0	0	0	0	0	0	0							0	0	0	0	0	0	0	0	0
0.296141	0	57	2	2	1	1	1	0	0	0	1	0	1	0							0	0	0	0	1	1	0	0	1
0.939044	0	89	2	1	0	0	0	0	0	0	0	0	0	0							0	0	0	0	0	0	0	0	0
0.527866	0	66	1	1	0	0	0	0	0	0	0	0	0	0							0	0	0	0	0	0	0	0	0
1.22919	0	49	1	2	0	0	0	0	0	0	0	0	0	0							0	0	0	0	0	0	0	0	0
	0	57	2	1	0	0	0	0	0	0	0	0	0	0							0	0	0	0	0	0	0	0	0
0.152549	0	38	2	3	0	0	0	0	0	0	0	0	0	0							0	0	0	0	0	1	0	1	1
2.99511	1	38	1	2	0	0	0	0	0	0	0	1	0	0							0	0	0	0	0	0	0	1	1
3.5279	1	35	1	4	0	0	0	0	0	0	0	0	0	0	21	21					1	0	0	0	0	0	0	0	0
1.41948	0	29	1	3	0	0	0	0	0	0	0	0	0	0							0	0	0	0	0	0	0	0	0
	1	23	3	3	0	0	0	0	0	0	0	0	0	0							0	0	0	0	0	0	0	0	0
	1	33	1	3	0	0	0	0	0	0	0	0	0	0							0	0	0	0	0	0	0	0	0
6.60952	1	22	3	3	0	0	0	0	0	0	0	0	0	0							0	0	0	0	0	0	0	0	0
	0	41	3	3	0	0	0	0	0	0	0	0	0	0							0	0	0	0	0	0	0	0	0
0.108059	0	22	1	3	0	0	0	0	0	0	0	0	0	0							0	0	0	0	1	0	0	0	1
0.0622938	1	23	1	3	0	0	0	0	0	0	0	0	1	0							0	0	0	0	1	0	0	0	1
0.432236	0	21	3	3	0	0	0	0	0	0	0	0	1	0							0	0	0	0	0	1	0	0	1
	0	44	1	3	0	0	0	0	0	0	0	0	0	0							0	0	0	0	0	0	0	0	0
	0	37	1	2	0	0	0	0	0	0	0	0	0	0							0	0	0	0	0	0	0	0	0
0.333853	0	46	2	2	0	0	0	0	0	0	0	0	0	0							0	0	0	0	0	1	0	0	1
	1	58	1	2	0	0	0	0	0	0	0	0	0	0							0	0	0	0	0	0	0	0	0
0.328371	1	56	1	1	0	0	0	0	0	0	0	0	0	0							0	0	0	0	0	0	0	1	1
	1	27	3	3	0	0	0	0	0	0	0	0	0	0							0	0	0	0	0	0	0	0	0
	1	18	3	3	0	0	0	0	0	0	0	0	0	0							0	0	0	0	1	0	0	0	1
0.14989	0	60	3	2	0	0	0	0	0	0	0	0	0	0							0	0	0	0	0	0	0	0	0
0.14989	0	69	2	1	0	0	0	0	0	0	0	0	0	0							0	0	0	0	1	1	0	0	1
0.625722	0	51	2	1	0	0	0	0	0	0	0	0	0	0							0	0	0	0	0	0	0	0	0
	0	51	1	1	0	0	0	0	0	0	0	0	0	0							0	0	0	0	0	0	0	0	0
	0	33	1	2	0	0	0	0	0	0	0	0	0	0							0	0	0	0	0	0	0	0	0
	1	36	1	1	0	0	0	0	0	0	0	0	0	0							0	0	0	0	0	0	0	0	0
	0	25	1	3	0	0	0	0	0	0	0	0	0	0							0	0	0	0	0	0	0	0	0
0.996053	0	20	1	3	0	1	0	0	0	0	0	0	0	0							0	0	0	0	1	1	1	1	1
0.455412	1	41	1	2	0	0	0	0	0	0	0	0	0	0							0	0	0	0	1	0	0	0	1
0.530271	1	26	3	2	0	0	0	0	0	0	0	0	1	1							0	0	0	0	1	1	0	0	1
0.491519	1	50	1	2	1	0	0	0	1	0	0	0	0	0							0	0	0	0	0	0	0	0	0
0.143795	0	48	1	3	1	1	0	0	1	0	0	0	0	0	16	16	16	16		16	1	1	1	0	0	0	0	0	0
	1	30	1	3	0	0	0	0	0	0	0	0	0	0							0	0	0	0	1	0	0	0	1
0.192609	1	50	1	1	0	0	0	0	0	0	0	0	0	0							0	0	0	0	0	0	0	1	1
	0	85	1	3	0	0	0	0	0	0	0	0	1	0							0	0	0	0	0	0	0	0	0
	0	74	2	1	0	0	0	0	0	0	0	0	0	0							0	0	0	0	0	0	0	0	0
	0	39	1	3	0	0	0	0	0	0	0	0	0	0							0	0	0	0	0	0	0	0	0
	1	45	1	1	0	0	0	0	0	0	0	0	0	0							0	0	0	0	0	0	0	0	0
	1	37	1	2	0	0	0	0	0	0	0	0	0	0							0	0	0	0	0	0	0	0	0
0.222915	1	33	2	2	0	0	0	0	0	0	0	0	0	0							0	0	0	0	0	0	0	1	1
0.203455	1	47	2	1	1	1	0	0	0	0	1	0	1	1							0	0	0	0	1	0	1	1	1
0.942814	1	29	1	1	0	0	0	0	0	0	0	0	0	0							0	0	0	0	0	0	0	1	1
0.578976	0	27	1	3	1	0	0	0	0	0	0	1	0	1	15	27	15	15		15	1	1	1	0	1	1	0	0	1
0.222623	0	52	2	1	0	0	0	0	0	0	0	0	0	0							0	0	0	0	0	0	0	0	0
0.75648	0	32	1	3	0	0	0	0	0	0	0	0	0	0							0	0	0	0	0	0	0	0	0
0.682964	1	37	1	3	0	0	0	0	0	0	0	0	0	0							0	0	0	0	0	0	0	0	0
0.178285	0	54	2	4	0	0	0	0	0	0	0	0	0	0							0	0	0	0	0	1	0	0	1
0.389701	0	42	1	2	0	0	0	0	0	0	0	0	1	1	20	32	20	32		32	1	1	1	0	1	1	0	0	1
0.178285	0	58	1	1	0	0	0	0	0	0	0	0	0	0	58	58	58	58			1	1	0	0	0	1	0	0	1
	1	61	1	1	0	0	0	0	0	0	0	0	0	0							0	0	0	0	0	0	0	0	0
	0	58	2	1	0	0	0	0	0	0	0	0	0	0							0	0	0	0	0	0	0	0	0
	1	47	1	2	0	0	0	0	0	0	0	0	0	0							0	0	0	0	0	0	0	0	0
0.474798	0	38	1	1	0	0	0	0	0	0	0	1	0	0	23	23	23	23		23	1	1	1	0	1	1	0	0	1
	0	30	1	2	0	0	0	0	0	0	0	0	0	0							0	0	0	0	0	0	0	0	0
0.230025	1	47	1	2	0	0	0	0	0	0	0	0	0	0							0	0	0	0	0	0	0	1	1
0.463667	0	28	1	1	0	0	0	0	0	0	0	0	0	0	27	28					1	0	0	0	0	0	1	0	1
	0	41	1	1	0	0	0	0	0	0	0	0	0	0							0	0	0	0	1	0	0	0	1
	0	30	1	3	0	0	0	0	0	0	0	0	1	0							0	0	0	0	0	0	0	0	0
	0	23	3	3	0	0	0	0	0	0	0	0	0	0							0	0	0	0	0	0	0	0	0
	0	45	3	2	0	0	0	0	0	0	0	0	0	0	40	40					1	0	0	0	0	0	0	0	0
0.106913	0	23	2	2	0	0	0	0	0	0	0	0	0	0							0	0	0	0	0	0	1	0	1
0.368311	1	40	1	2	0	0	0	0	0	0	0	0	0	0							0	0	0	0	0	0	0	0	0
	1	56	1	1	0	0	0	0	0	0	0	0	0	0							0	0	0	0	0	0	0	0	0
	0	26	3	3	0	0	0	0	0	0	0	0	0	0							0	0	0	0	0	0	0	0	0
0.372707	0	40	1	3	0	0	0	0	0	0	0	0	0	0							0	0	0	0	1	0	0	0	1
2.40438	0	33	1	1	0	0	0	0	0	0	0	0	0	0							0	0	0	0	0	0	0	0	0
0.383592	0	21	1	2	0	0	0	0	0	0	0	0	1	0							0	0	0	0	1	1	0	0	1
0.1239	0	40	2	1	0	0	0	0	0	0	0	0	0	0	28	39					1	0	0	0	1	0	0	0	1
	0	27	1	2	0	0	0	0	0	0	0	0	0	0							0	0	0	0	0	0	0	0	0
0.146673	1	54	1	1	0	0	0	0	0	0	0	0	0	0							0	0	0	0	1	0	0	0	1
0.825967	1	38	1	2	0	0	0	0	0	0	0	0	0	0							0	0	0	0	0	0	0	1	1
0.985233	1	25	1	3	0	1	1	0	0	0	0	0	1	0							0	0	0	0	1	0	1	1	1
0.605026	0	25	1	3	0	0	0	0	0	0	0	0	0	0							0	0	0	0	1	0	0	0	1
0.229497	0	50	1	1	0	0	0	0	0	0	0	0	0	0							0	0	0	0	0	0	0	0	0
	0	18	3	3	0	0	0	0	0	0	0	0	0	0							0	0	0	0	0	0	0	0	0
	0	36	1	3	0	1	1	0	0	0	0	0	0	0							0	0	0	0	1	0	0	0	1
	1	39	1	3	0	0	0	0	0	0	0	0	0	0							0	0	0	0	0	0	0	0	0
	1	63	1	1	0	0	0	0	0	0	0	0	0	0							0	0	0	0	0	0	0	0	0
0.0913142	0	59	1	1	0	0	0	0	0	0	0	0	1	0	56	56					1	0	0	0	1	1	0	0	1
1.17803	1	33	3	3	0	0	1	0	0	0	0	0	0	0							0	0	0	0	1	0	0	0	1
1.14794	1	26	1	4	0	0	0	0	0	0	0	0	0	0							0	0	0	0	0	0	0	1	1
1.22269	1	24	1	3	0	0	0	0	0	0	0	0	0	0	15	16	15	15		15	1	1	1	0	1	1	1	1	1
4.09525	1	26	3	3	0	0	0	0	0	0	0	0	0	0							0	0	0	0	0	0	0	0	0
1.47978	0	21	3	3	0	0	0	0	0	0	0	0	1	0							0	0	0	0	1	0	0	0	1
	0	43	1	3	0	0	0	0	0	0	0	0	0	0							0	0	0	0	1	0	0	0	1
0.20995	1	57	1	1	0	0	0	0	0	0	0	0	0	0	54	54					1	0	0	0	1	1	0	0	1
	1	35	1	2	0	0	0	0	0	0	0	0	0	0							0	0	0	0	0	0	0	0	0
	0	47	2	1	0	0	0	0	0	0	0	0	0	0							0	0	0	0	0	0	0	0	0
0.290624	0	48	1	2	0	0	0	0	0	0	0	0	0	0							0	0	0	0	1	1	0	0	1
0.37414	0	24	1	3	0	0	0	0	0	0	0	0	0	0							0	0	0	0	1	0	1	0	1
2.07437	0	25	1	3	0	0	0	0	0	0	0	0	0	0							0	0	0	0	0	0	0	0	0
2.94659	1	34	1	1	0	0	0	0	0	0	0	0	0	0							0	0	0	0	0	0	0	0	0
0.396712	1	20	2	2	0	0	0	0	0	0	0	0	0	1	17	17	17	17	17	17	1	1	0	1	1	1	0	0	1
	1	18	3	3	0	0	0	0	0	0	0	0	0	0							0	0	0	0	0	0	0	0	0
0.63621	1	60	1	1	1	1	0	0	0	0	0	0	1	0							0	0	0	0	0	0	0	0	0
1.63365	0	25	1	2	0	0	0	0	0	0	0	0	0	0							0	0	0	0	1	0	0	0	1
0.478784	1	20	3	4	0	0	0	0	0	0	0	0	0	0	18	19					1	0	0	0	1	1	1	0	1
	0	19	3	4	0	0	0	0	0	0	0	0	0	0							0	0	0	0	0	0	0	0	0
	0	79	2	1	0	0	0	0	0	0	0	0	0	0							0	0	0	0	0	0	0	0	0
0.600145	0	43	1	4	0	0	0	0	1	1	1	1	1	0							0	0	0	0	1	1	0	0	1
0.52542	1	28	1	3	0	0	0	0	0	0	0	0	0	0							0	0	0	0	0	0	0	0	0
0.411788	1	27	2	2	0	0	0	0	0	0	0	0	0	0	18	24					1	0	0	0	0	0	0	1	1
0.921577	0	40	1	4	0	0	0	0	0	0	0	0	0	0							0	0	0	0	0	0	0	0	0
0.579078	1	45	1	1	0	0	0	0	0	0	0	0	0	0							0	0	0	0	0	0	0	0	0
	0	35	2	2	0	0	0	0	0	0	0	0	0	0							0	0	0	0	0	0	0	0	0
	1	41	1	3	0	0	0	0	0	0	0	0	0	0							0	0	0	0	0	0	0	0	0
	0	69	1	2	0	0	0	0	0	0	0	0	0	0							0	0	0	0	0	0	0	0	0
1.09603	0	37	1	2	0	0	0	0	0	0	0	0	0	0							0	0	0	0	0	0	0	0	0
0.36479	0	19	1	3	0	0	0	0	0	0	0	0	0	0	14	14			14	14	1	0	0	1	0	0	1	1	1
	1	34	1	4	0	0	0	0	0	0	0	0	0	0							0	0	0	0	0	0	0	0	0
	0	55	3	1	0	0	0	0	0	0	0	0	0	0							0	0	0	0	0	0	0	0	0
	0	76	2	1	0	0	0	0	0	0	0	0	0	0							0	0	0	0	0	0	0	0	0
0.291211	0	36	2	3	0	0	0	0	0	0	0	0	0	0							0	0	0	0	1	1	0	0	1
0.728027	0	33	2	1	0	0	0	0	0	0	0	0	0	0	22	28	22	28			1	1	0	0	1	0	0	0	1
	0	44	1	2	0	0	0	0	0	0	0	0	0	0							0	0	0	0	0	0	0	0	0
0.216387	0	22	3	3	0	0	0	0	0	0	0	0	0	0							0	0	0	0	0	0	1	0	1
	0	22	1	3	0	0	0	0	0	0	0	0	0	0							0	0	0	0	0	0	0	0	0
0.0698646	1	26	1	3	0	0	0	0	0	0	0	0	0	0							0	0	0	0	0	0	0	1	1
	0	21	3	3	0	0	0	0	0	0	0	0	0	0							0	0	0	0	0	0	0	0	0
	0	47	2	3	0	0	0	0	0	0	0	0	0	0							0	0	0	0	0	0	0	0	0
0.0583979	1	51	1	2	0	1	0	0	0	0	1	0	0	0							0	0	0	0	1	1	0	0	1
	1	54	1	3	0	0	0	0	0	0	0	0	0	0							0	0	0	0	0	0	0	0	0
	0	48	1	3	0	0	0	0	0	0	0	0	0	0							0	0	0	0	0	0	0	0	0
0.138331	1	49	1	3	0	0	0	0	0	0	0	0	0	0	44	44					1	0	0	0	1	0	0	0	1
	1	50	1	1	0	0	0	0	0	0	0	0	0	0							0	0	0	0	0	0	0	0	0
0.70065	0	25	1	3	0	1	0	0	0	0	0	0	0	0							0	0	0	0	1	0	0	0	1
	0	44	1	2	1	1	1	0	0	0	0	0	0	0							0	0	0	0	1	0	0	0	1
	0	27	3	4	0	0	0	0	0	0	0	0	0	0							0	0	0	0	0	0	0	0	0
0.42039	0	27	3	1	1	1	1	1	0	0	1	0	0	0	21	21				21	1	0	1	0	1	0	0	0	1
1.30955	0	49	1	3	0	0	0	0	0	0	0	0	0	0							0	0	0	0	0	0	0	0	0
	1	65	1	1	0	0	0	0	0	0	0	0	0	0							0	0	0	0	0	0	0	0	0
0.182473	1	50	1	2	0	0	0	0	0	0	0	0	0	0							0	0	0	0	1	1	0	0	1
3.50845	1	48	1	3	0	0	0	0	0	0	0	0	0	0							0	0	0	0	0	0	0	0	0
	0	58	1	3	0	0	0	0	0	0	0	0	0	0							0	0	0	0	0	0	0	0	0
1.98449	0	51	2	2	0	0	0	0	0	0	0	0	0	0							0	0	0	0	0	0	0	0	0
0.340629	1	26	1	3	0	0	0	0	0	0	0	0	0	0							0	0	0	0	0	0	0	1	1
	1	45	2	2	0	0	0	0	0	0	0	0	0	0							0	0	0	0	0	0	0	0	0
	0	27	1	2	0	0	0	0	0	0	0	0	0	0							0	0	0	0	0	0	0	0	0
0.423567	0	44	1	2	0	0	0	0	0	0	0	0	1	0	39	39	39	39			1	1	0	0	1	1	0	0	1
0.174489	0	58	1	1	0	0	0	0	0	0	0	0	0	0	40	40	40	40		40	1	1	1	0	1	0	0	1	1
	0	27	3	4	0	0	0	0	0	0	0	0	0	0							0	0	0	0	0	0	0	0	0
0.29145	1	52	1	1	0	0	0	0	0	0	0	0	0	0							0	0	0	0	1	0	0	0	1
0.887399	1	28	2	2	1	1	1	0	0	0	0	0	0	0							0	0	0	0	0	0	0	1	1
1.02878	1	73	1	1	0	0	0	0	0	0	0	0	0	0							0	0	0	0	0	0	0	0	0
0.244172	0	33	1	1	0	0	0	0	0	0	0	0	1	0	20	20					1	0	0	0	1	0	1	0	1
0.186329	0	42	1	2	1	1	1	0	0	0	0	0	0	0	20	42	41	42		20	1	1	1	0	1	1	0	0	1
	0	36	1	3	0	0	0	0	0	0	0	0	0	0							0	0	0	0	0	0	0	0	0
0.186329	0	42	1	2	0	0	0	0	0	0	0	0	0	0							0	0	0	0	1	0	0	0	1
0.713239	0	45	2	3	0	0	0	0	0	0	0	0	0	0							0	0	0	0	1	0	0	0	1
0.238953	1	56	1	4	0	0	0	0	0	0	0	0	1	0							0	0	0	0	1	0	1	0	1
0.800171	1	43	1	3	0	0	0	0	0	0	0	0	0	0							0	0	0	0	0	0	0	1	1
6.05942	1	32	1	4	0	0	0	0	0	0	0	0	0	0							0	0	0	0	0	0	0	0	0
	0	23	2	3	0	0	0	0	0	0	0	0	0	0							0	0	0	0	0	0	0	0	0
	0	70	2	1	0	0	0	0	0	0	0	0	0	0							0	0	0	0	1	0	0	0	1
0.222156	0	32	2	3	0	0	0	0	0	0	0	0	0	0							0	0	0	0	1	1	0	0	1
0.434077	0	27	1	1	0	0	0	0	0	0	1	0	0	0							0	0	0	0	1	1	0	0	1
	0	20	3	3	0	0	0	0	0	0	0	0	0	0							0	0	0	0	0	0	0	0	0
	0	59	1	2	0	0	0	0	0	0	0	0	0	0							0	0	0	0	0	0	0	0	0
1.18296	0	28	2	3	0	0	0	0	0	0	0	0	0	0							0	0	0	0	0	1	0	0	1
	0	51	1	2	0	0	0	0	0	0	0	0	0	0							0	0	0	0	0	0	0	0	0
	1	49	1	2	0	1	0	0	0	0	1	0	1	1							0	0	0	0	0	0	1	0	1
	1	64	1	1	0	0	0	0	0	0	0	0	0	0							0	0	0	0	0	0	0	0	0
	0	76	2	1	0	0	0	0	0	0	0	0	0	0							0	0	0	0	0	0	0	0	0
0.33007	1	46	2	4	0	0	0	0	0	0	0	0	1	0							0	0	0	0	1	1	0	0	1
	0	49	1	1	0	0	0	0	0	0	0	0	0	0							0	0	0	0	0	0	0	0	0
0.328706	1	49	2	3	0	0	0	0	0	0	0	0	0	0	35	49	39	39			1	1	0	0	1	0	1	1	1
0.72351	0	38	1	3	1	0	1	0	0	0	0	0	0	0							0	0	0	0	0	1	0	0	1
	0	47	2	2	0	0	0	0	0	0	0	0	0	0							0	0	0	0	0	0	0	0	0
	0	36	1	3	0	0	0	0	0	0	0	0	0	0							0	0	0	0	0	0	0	0	0
0.101525	0	32	1	4	0	0	0	0	0	0	0	0	0	0							0	0	0	0	0	0	0	0	0
0.171373	1	38	1	4	0	0	0	0	0	0	0	0	0	0	24	24				24	1	0	1	0	0	0	0	0	0
	1	51	1	3	0	0	0	0	0	0	0	0	0	0							0	0	0	0	0	0	0	0	0
	1	28	1	3	0	0	0	0	0	0	0	0	0	0							0	0	0	0	0	0	0	0	0
	1	37	1	3	0	0	0	0	0	0	0	0	0	0							0	0	0	0	0	0	0	0	0
0.398333	0	55	2	1	0	0	0	0	0	0	0	0	0	0							0	0	0	0	0	0	0	0	0
0.398333	0	56	2	2	0	0	0	0	0	0	0	0	0	0	44	44					1	0	0	0	0	0	0	0	0
2.63223	1	58	1	1	0	0	0	0	0	0	0	0	0	0							0	0	0	0	0	0	0	0	0
0.185333	0	38	1	3	0	0	0	0	0	0	0	0	0	0							0	0	0	0	0	0	0	0	0
0.0882488	1	50	1	3	0	0	0	0	0	0	0	0	0	0							0	0	0	0	1	0	0	0	1
1.41885	0	36	1	3	0	0	0	0	0	0	0	0	0	0							0	0	0	0	0	0	0	0	0
	0	32	1	3	0	0	0	0	0	0	0	0	0	0							0	0	0	0	0	0	0	0	0
0.24711	0	30	1	1	0	0	0	0	0	0	0	0	0	0	13	30	13	15	13	15	1	1	0	1	0	0	0	0	0
0.526202	1	39	1	3	0	0	0	0	0	0	0	0	0	0							0	0	0	0	0	0	1	0	1
0.0763363	1	72	2	1	0	0	0	0	0	0	1	0	0	0							0	0	0	0	1	0	0	0	1
0.361579	1	26	2	2	0	0	0	0	0	0	0	0	0	0	18	26	18	26			1	1	0	0	1	1	1	1	1
	1	45	1	2	0	0	0	0	0	0	0	0	1	0							0	0	0	0	0	0	0	0	0
	0	35	1	3	0	1	0	0	0	0	0	0	0	0							0	0	0	0	0	0	0	0	0
0.243101	0	53	2	1	0	0	0	0	0	0	0	0	0	0							0	0	0	0	1	1	0	0	1
	0	59	1	2	0	0	0	0	0	0	0	0	0	0							0	0	0	0	0	0	0	0	0
1.7618	0	46	2	2	0	0	0	0	0	0	0	0	0	0							0	0	0	0	0	0	0	0	0
0.587266	0	46	2	1	0	0	0	0	0	0	0	0	0	0							0	0	0	0	0	0	0	0	0
0.555413	1	35	1	4	0	0	0	0	0	0	0	0	0	1	15	15					1	0	0	0	1	0	0	0	1
	1	45	1	3	0	0	0	0	0	0	0	0	0	0							0	0	0	0	0	0	0	0	0
0.443099	1	44	1	2	1	0	0	0	0	0	0	0	1	0							0	0	0	0	1	1	0	0	1
	0	48	1	1	0	0	0	0	0	0	0	0	0	0							0	0	0	0	0	0	0	0	0
0.14078	0	60	1	3	0	0	0	0	0	0	0	0	0	0							0	0	0	0	0	1	0	0	1
	0	52	2	2	1	0	0	0	0	0	0	0	0	0							0	0	0	0	0	0	1	0	1
	0	33	1	3	0	0	0	0	0	0	0	0	0	0							0	0	0	0	0	0	0	0	0
	1	37	1	1	0	0	0	0	0	0	0	0	0	0							0	0	0	0	0	0	0	0	0
0.321326	0	26	1	4	0	0	0	0	0	0	0	0	0	0							0	0	0	0	0	1	0	0	1
	0	30	1	3	0	0	1	0	0	0	0	0	0	0							0	0	0	0	1	0	0	0	1
0.462573	0	39	2	2	0	0	0	0	0	0	0	0	0	0							0	0	0	0	0	1	0	0	1
0.726369	1	56	1	1	0	0	0	0	0	0	0	0	0	0	29	29	29	29			1	1	0	0	0	0	0	0	0
	0	47	1	2	0	0	0	0	0	0	0	0	0	0							0	0	0	0	0	0	0	0	0
0.183464	0	45	2	1	0	0	0	0	0	0	0	0	0	0	40	40					1	0	0	0	0	0	0	0	0
0.430803	1	62	1	1	0	0	0	0	0	0	0	0	0	0							0	0	0	0	0	0	0	0	0
0.829802	0	60	1	1	0	0	0	0	0	0	0	0	0	0							0	0	0	0	1	1	0	0	1
0.462573	0	38	2	1	0	0	0	0	0	0	0	0	0	0	13	35	13	35		35	1	1	1	0	0	1	0	0	1
	1	47	1	4	0	0	0	0	0	0	0	0	0	0							0	0	0	0	0	0	0	0	0
	0	59	1	1	0	0	0	0	0	0	0	0	0	0							0	0	0	0	0	0	0	0	0
	0	26	1	3	0	0	0	0	0	0	0	0	0	0							0	0	0	0	0	0	0	0	0
0.558062	1	37	1	4	0	0	0	0	0	0	0	0	0	0	25	25					1	0	0	0	1	1	1	0	1
	0	18	3	3	0	0	0	0	0	0	0	0	0	0							0	0	0	0	0	0	0	0	0
	0	24	1	3	0	0	0	0	0	0	0	0	0	0							0	0	0	0	0	0	0	0	0
	0	47	3	3	0	0	0	0	0	0	0	0	0	0							0	0	0	0	0	0	0	0	0
1.10374	1	44	2	2	0	0	0	0	0	0	0	0	0	0							0	0	0	0	0	0	0	0	0
0.201203	0	50	2	2	0	0	0	0	0	0	0	0	1	0							0	0	0	0	1	0	0	0	1
0.854858	1	50	1	1	0	0	0	0	0	0	0	0	0	0	46	46	46	46	46	46	1	1	0	1	1	0	1	0	1
0.271458	0	41	1	3	0	0	0	0	0	0	0	0	0	0							0	0	0	0	1	1	0	0	1
0.480251	1	28	3	2	0	0	0	0	0	0	0	0	0	0							0	0	0	0	0	0	0	0	0
	0	34	1	3	0	0	0	0	0	0	0	0	0	0							0	0	0	0	0	0	0	0	0
	0	47	1	3	0	0	0	0	0	0	0	0	0	0							0	0	0	0	0	0	0	0	0
	0	54	1	2	0	0	0	0	0	0	0	0	0	0							0	0	0	0	0	0	0	0	0
	0	52	1	2	0	0	0	0	0	0	0	0	0	0							0	0	0	0	0	0	0	0	0
0.205496	0	32	3	2	0	0	0	0	0	0	0	0	0	0							0	0	0	0	1	0	0	0	1
0.108842	1	47	1	2	0	0	0	0	0	0	0	0	0	0							0	0	0	0	0	0	0	0	0
0.147454	0	63	1	1	0	0	0	0	0	0	0	0	0	0							0	0	0	0	1	1	0	0	1
0.217685	1	45	1	3	0	0	0	0	0	0	0	0	0	0							0	0	0	0	1	0	0	0	1
0.114829	1	61	1	1	0	0	0	0	0	0	0	0	0	0							0	0	0	0	0	0	0	0	0
0.10352	0	55	1	3	0	0	0	0	0	0	0	0	0	0							0	0	0	0	1	1	0	0	1
0.269934	0	25	1	2	0	0	0	0	0	0	0	0	0	0	24	25	24	25	25	25	1	1	0	1	0	1	0	0	1
0.251734	0	56	2	1	0	0	0	0	0	0	0	0	0	0	26	28	26	26			1	1	0	0	1	1	0	0	1
	0	25	1	2	0	0	0	0	0	0	0	0	0	0							0	0	0	0	0	0	0	0	0
0.269934	0	20	1	2	0	0	0	0	0	0	0	0	0	0							0	0	0	0	0	1	0	0	1
0.22704	0	35	1	2	0	0	0	0	0	0	0	0	0	0							0	0	0	0	1	0	0	0	1
	1	63	1	2	0	0	0	0	0	0	0	0	1	0							0	0	0	0	0	0	0	0	0
1.31924	1	63	1	4	0	0	0	0	0	0	0	0	0	0							0	0	0	0	0	0	0	0	0
1.05143	0	58	1	4	0	0	0	0	0	0	0	0	0	0							0	0	0	0	1	0	0	0	1
	0	83	2	1	0	0	0	0	0	0	0	0	0	0							0	0	0	0	0	0	0	0	0
0.830264	1	21	3	2	0	0	0	0	0	0	0	0	0	0							0	0	0	0	0	0	1	1	1
0.396341	0	64	2	1	0	0	0	0	0	0	0	0	0	0							0	0	0	0	0	0	0	0	0
	0	47	1	2	0	0	0	0	0	0	0	0	0	0							0	0	0	0	0	0	0	0	0
0.655977	0	51	1	1	0	0	0	0	0	0	0	0	0	0	17	17	17	17		17	1	1	1	0	1	0	0	0	1
	0	25	3	3	0	0	0	0	0	0	0	0	0	0							0	0	0	0	0	0	0	0	0
0.301694	0	42	1	2	0	0	0	0	0	0	0	0	0	0							0	0	0	0	0	1	0	0	1
0.452188	0	26	1	2	0	0	0	0	0	0	0	0	0	1							0	0	0	0	1	0	0	0	1
	1	38	1	2	0	0	0	0	0	0	0	0	0	0							0	0	0	0	0	0	0	0	0
0.362673	1	32	1	3	0	1	0	0	0	0	0	0	0	0							0	0	0	0	0	1	0	0	1
0.123685	0	37	1	2	0	0	1	0	0	0	0	0	0	0							0	0	0	0	1	0	0	0	1
0.112902	1	43	2	1	0	0	0	0	0	0	0	0	0	0							0	0	0	0	1	1	1	1	1
0.422716	0	44	2	3	0	0	0	0	0	0	0	0	0	0							0	0	0	0	0	1	0	0	1
0.633581	0	26	3	4	0	0	0	0	0	0	0	0	0	0	12	25	24	24			1	1	0	0	0	1	1	0	1
0.541441	0	58	1	4	0	0	0	0	0	0	0	0	0	0							0	0	0	0	0	1	0	0	1
	0	27	1	3	0	0	0	0	0	0	0	0	0	0							0	0	0	0	1	0	0	0	1
	0	35	1	1	0	0	0	0	0	0	0	0	0	0							0	0	0	0	0	0	0	0	0
0.500585	1	31	1	1	1	1	1	0	0	0	0	0	0	0	25	25					1	0	0	0	1	0	1	1	1
0.0825443	0	46	2	3	0	0	0	0	0	0	0	0	0	0							0	0	0	0	1	0	0	0	1
1.38817	1	45	1	2	0	0	0	0	0	0	0	0	0	0							0	0	0	0	1	0	0	0	1
	1	32	1	3	0	0	0	0	0	0	0	0	0	0	27	27					1	0	0	0	0	0	0	0	0
2.08225	1	44	1	2	0	0	0	0	0	0	0	0	0	0							0	0	0	0	0	0	0	0	0
	1	26	3	4	0	0	0	0	0	0	0	0	0	0							0	0	0	0	0	0	0	0	0
0.969687	1	59	1	3	0	0	0	0	0	0	0	0	0	0							0	0	0	0	0	0	0	0	0
0.104318	1	22	3	4	0	0	0	0	0	0	0	0	1	0							0	0	0	0	0	0	0	1	1
0.128756	0	47	1	3	0	0	0	0	0	0	0	0	0	0							0	0	0	0	0	0	1	0	1
	0	52	1	2	0	0	0	0	0	0	0	0	0	0							0	0	0	0	0	0	0	0	0
0.0934712	0	36	2	3	0	0	0	0	0	0	1	0	1	0							0	0	0	0	1	1	0	0	1
	0	27	1	3	0	0	1	0	0	0	0	0	0	0							0	0	0	0	0	0	0	0	0
	1	24	3	2	0	0	0	0	0	0	0	0	0	0							0	0	0	0	0	0	0	0	0
	1	32	1	4	0	0	0	0	0	0	0	0	0	0							0	0	0	0	0	0	0	0	0
0.27344	1	52	1	2	0	0	0	0	0	0	0	0	0	0							0	0	0	0	1	0	0	0	1
0.495501	0	55	3	2	0	0	0	0	0	0	0	0	0	0							0	0	0	0	0	0	0	0	0
0.533984	1	21	3	3	0	0	0	0	0	0	0	0	0	0							0	0	0	0	0	0	0	0	0
	1	20	3	2	0	0	0	0	0	0	0	0	0	0							0	0	0	0	0	0	0	0	0
2.5218	0	22	3	3	0	0	0	0	0	0	0	0	0	0							0	0	0	0	0	0	0	0	0
	0	20	1	3	0	0	0	0	0	0	0	0	0	0							0	0	0	0	0	0	0	0	0
	0	33	1	2	0	0	0	0	0	0	0	0	0	0							0	0	0	0	0	0	0	0	0
	0	52	1	2	0	0	0	0	0	0	0	0	0	0							0	0	0	0	0	0	0	0	0
1.14777	0	30	1	2	0	0	0	0	0	0	0	0	0	0							0	0	0	0	0	0	0	0	0
1.18811	1	50	1	2	0	0	0	0	0	0	0	0	0	0							0	0	0	0	0	0	0	0	0
0.265403	0	51	1	4	0	0	0	0	0	0	0	0	0	0	10	51	14	51	10	10	1	1	1	1	0	1	1	0	1
0.337684	0	29	1	1	0	1	0	0	0	0	0	0	0	0							0	0	0	0	1	0	0	0	1
0.149091	0	28	1	3	1	0	0	0	0	0	0	0	0	0							0	0	0	0	1	1	0	0	1
0.162538	1	31	1	3	0	0	0	0	0	0	0	0	0	0							0	0	0	0	0	1	0	0	1
0.314408	0	27	1	4	1	1	0	0	0	0	0	0	0	0							0	0	0	0	0	0	0	0	0
0.0819111	1	46	1	4	0	0	1	0	0	0	0	0	0	0							0	0	0	0	1	1	0	0	1
	0	42	1	4	0	0	0	0	0	0	0	0	0	0							0	0	0	0	1	0	0	0	1
	1	33	1	2	0	1	0	1	0	1	1	1	1	0							0	0	0	0	0	0	0	0	0
0.0821369	0	23	1	4	0	0	0	0	0	0	0	0	0	0							0	0	0	0	1	0	0	0	1
0.204126	0	35	1	2	0	0	0	0	0	0	0	0	0	0							0	0	0	0	0	0	0	0	0
	0	53	2	2	0	0	0	0	0	0	0	0	0	0							0	0	0	0	0	0	0	0	0
0.0533267	0	39	1	3	0	0	0	0	0	0	0	0	1	0							0	0	0	0	0	0	0	0	0
0.121853	0	29	3	4	0	0	0	0	0	0	0	0	0	0							0	0	0	0	0	1	0	0	1
	0	51	1	3	0	0	1	0	0	0	0	0	0	0							0	0	0	0	0	0	0	0	0
	1	59	1	2	0	0	0	0	0	0	0	0	0	0							0	0	0	0	0	0	0	0	0
	1	32	2	4	0	0	0	0	0	0	0	0	0	0							0	0	0	0	0	0	0	0	0
	1	57	1	3	0	0	0	0	0	0	0	0	0	0							0	0	0	0	0	0	0	0	0
0.759498	0	64	2	1	0	0	0	0	0	0	0	0	0	0							0	0	0	0	0	0	0	0	0
	0	69	1	1	0	0	0	0	0	0	0	0	0	0							0	0	0	0	0	0	0	0	0
0.768736	0	60	1	1	0	0	0	0	0	0	0	0	0	0							0	0	0	0	1	0	1	0	1
	1	22	1	3	0	0	0	0	0	0	0	0	0	0							0	0	0	0	1	0	0	0	1
0.326034	0	47	1	1	0	0	0	0	0	0	0	0	0	0							0	0	0	0	1	0	0	0	1
0.905997	0	39	1	1	0	0	0	0	0	0	0	0	0	0							0	0	0	0	0	0	0	0	0
	0	18	3	2	0	0	0	0	0	0	0	0	0	0							0	0	0	0	0	0	0	0	0
	0	52	1	2	0	0	0	0	0	0	0	0	1	0							0	0	0	0	1	0	0	0	1
	0	50	1	3	0	0	0	0	0	0	0	0	0	0							0	0	0	0	0	0	0	0	0
0.341425	1	39	1	4	0	0	0	0	0	0	0	0	0	0							0	0	0	0	1	0	0	0	1
1.41918	1	64	1	4	0	0	0	0	0	1	0	0	0	0							0	0	0	0	1	1	0	0	1
0.763213	1	26	3	1	0	0	0	0	0	0	0	0	0	0							0	0	0	0	1	0	1	0	1
1.14688	0	53	1	1	0	0	0	0	0	0	0	0	0	0							0	0	0	0	1	0	0	0	1
	0	39	1	4	0	0	0	0	0	0	0	0	0	0							0	0	0	0	0	0	0	0	0
0.208715	0	35	3	4	0	0	0	0	0	0	0	0	0	0							0	0	0	0	0	0	0	1	1
0.139143	0	39	1	4	1	1	1	0	0	0	0	0	0	1							0	0	0	0	1	0	0	0	1
0.833561	1	45	1	1	0	0	0	0	0	0	0	0	0	0							0	0	0	0	1	0	0	1	1
2.09369	1	39	1	1	1	0	0	0	0	0	0	0	0	0							0	0	0	0	0	0	0	0	0
0.287921	1	54	1	1	0	0	0	0	0	0	0	0	0	0	26	26					1	0	0	0	1	0	0	0	1
0.821216	1	18	3	3	0	0	0	0	0	0	0	0	1	1							0	0	0	0	1	1	1	1	1
1.79535	1	60	1	1	0	0	0	0	0	0	0	0	0	0	50	60					1	0	0	0	0	0	0	1	1
	0	18	3	3	0	0	0	0	0	0	0	0	0	0							0	0	0	0	0	0	0	0	0
	0	63	1	2	0	0	0	0	0	0	0	0	0	0							0	0	0	0	0	0	0	0	0
	0	35	1	3	0	0	0	0	0	0	0	0	0	0							0	0	0	0	0	0	0	0	0
	1	52	1	3	0	1	0	0	0	0	0	0	0	0							0	0	0	0	0	0	0	0	0
0.459709	1	39	2	3	0	0	0	0	0	0	0	1	0	0							0	0	0	0	1	0	0	0	1
0.549074	1	42	1	2	0	0	0	0	0	0	0	0	0	0							0	0	0	0	1	0	0	1	1
0.421891	0	69	2	2	0	0	0	0	0	0	0	0	0	0							0	0	0	0	0	0	0	0	0
	1	61	1	1	0	0	0	0	0	0	0	0	0	0							0	0	0	0	0	0	0	0	0
	0	26	1	1	0	0	0	0	0	0	0	0	0	0							0	0	0	0	0	0	0	0	0
1.05473	0	63	1	1	0	0	0	0	0	0	0	0	0	0							0	0	0	0	0	0	0	0	0
0.164259	0	67	1	1	0	0	0	0	0	0	0	0	0	0							0	0	0	0	1	0	0	0	1
	0	32	1	3	0	0	0	0	0	0	0	0	0	0							0	0	0	0	0	0	0	0	0
1.7217	0	31	1	4	0	0	0	0	0	0	0	0	0	0							0	0	0	0	0	0	0	0	0
0.0821296	0	66	2	1	0	0	0	0	0	0	0	0	1	0							0	0	0	0	1	1	0	0	1
0.415554	1	39	1	2	0	0	0	0	0	0	0	0	0	0							0	0	0	0	1	0	0	1	1
	0	34	1	3	0	0	0	0	0	0	0	0	0	0							0	0	0	0	0	0	0	0	0
	1	26	3	4	0	0	0	0	0	0	0	0	0	0							0	0	0	0	0	0	0	0	0
1.15376	1	23	3	3	0	0	0	0	0	0	0	0	1	0							0	0	0	0	1	0	0	1	1
	1	59	1	2	0	0	0	0	0	0	0	0	0	0							0	0	0	0	0	0	0	0	0
0.833826	1	54	1	3	0	0	0	0	0	0	0	0	0	0							0	0	0	0	0	0	0	0	0
0.742468	0	41	1	2	0	0	0	0	0	0	0	0	0	0							0	0	0	0	0	0	0	0	0
0.236014	0	54	1	2	0	0	0	0	0	0	0	0	0	0							0	0	0	0	0	1	0	0	1
	0	24	3	3	0	0	0	0	0	0	0	0	0	0							0	0	0	0	0	0	0	0	0
0.207082	0	61	2	1	0	0	0	0	0	0	0	0	0	0							0	0	0	0	1	1	0	0	1
0.801865	0	41	1	1	0	0	0	1	0	0	0	0	0	0							0	0	0	0	0	0	0	0	0
0.875498	1	49	2	3	0	0	0	0	0	0	0	0	0	0							0	0	0	0	0	0	0	0	0
	1	35	3	1	0	0	0	0	0	0	0	0	0	0							0	0	0	0	0	0	0	0	0
	1	21	3	2	0	0	0	0	0	0	0	0	0	0							0	0	0	0	0	0	0	0	0
0.0995686	0	45	3	3	0	0	0	0	0	0	0	0	0	0							0	0	0	0	1	1	0	0	1
	0	44	1	2	0	0	0	0	0	0	0	0	0	0							0	0	0	0	0	0	0	0	0
1.00406	1	53	1	1	0	0	0	0	0	0	0	0	0	0							0	0	0	0	1	0	0	0	1
0.864959	0	53	1	1	0	0	0	0	0	0	0	0	0	0							0	0	0	0	0	0	0	0	0
	0	47	3	1	0	0	0	0	0	0	0	0	0	0							0	0	0	0	0	0	0	0	0
4.17226	0	49	1	1	0	0	0	0	0	0	0	0	0	0							0	0	0	0	0	0	0	0	0
	0	54	1	1	0	0	0	0	0	0	0	0	0	0							0	0	0	0	0	0	0	0	0
0.280993	0	35	1	3	0	0	0	0	0	0	0	0	0	0							0	0	0	0	0	1	0	0	1
0.44585	1	39	1	1	0	0	0	0	0	0	0	0	0	0							0	0	0	0	0	0	0	1	1
0.0728057	0	52	2	1	1	1	0	0	0	0	0	0	0	0							0	0	0	0	1	0	0	0	1
	1	56	1	1	0	0	0	0	0	0	0	0	0	0							0	0	0	0	0	0	0	0	0
	0	51	1	1	0	0	0	0	0	0	0	0	0	0							0	0	0	0	0	0	0	0	0
0.645032	1	34	1	3	0	0	0	0	0	0	0	0	1	0	25	29				25	1	0	1	0	1	1	1	1	1
	1	34	3	3	0	0	0	0	0	0	0	0	0	0							0	0	0	0	0	0	0	0	0
0.114982	0	40	3	3	0	1	1	0	0	0	0	0	0	0							0	0	0	0	0	1	0	0	1
	1	52	1	1	0	0	0	0	0	0	0	0	0	0							0	0	0	0	0	0	0	0	0
	0	34	1	2	0	0	0	0	0	0	0	0	0	0							0	0	0	0	0	0	0	0	0
	1	33	1	3	0	0	0	0	0	0	0	0	0	0							0	0	0	0	1	0	0	0	1
	0	44	1	4	0	0	1	0	0	0	0	0	0	0							0	0	0	0	0	0	0	0	0
2.15364	0	25	1	4	0	0	0	0	0	0	0	0	0	0							0	0	0	0	1	1	0	0	1
2.32409	0	62	2	1	0	0	0	0	0	0	0	0	0	0							0	0	0	0	0	0	0	0	0
2.27783	1	41	1	2	0	0	0	0	0	0	0	0	0	0							0	0	0	0	1	1	0	1	1
0.511206	1	66	1	1	0	0	0	0	0	0	0	0	0	0							0	0	0	0	0	0	1	0	1
	1	51	1	2	0	0	0	0	0	0	0	0	0	0							0	0	0	0	1	0	0	0	1
	1	68	1	4	0	0	0	0	0	0	0	0	0	0							0	0	0	0	0	0	0	0	0
	1	31	1	3	0	0	0	0	0	0	0	0	0	0							0	0	0	0	0	0	0	0	0
	0	27	1	3	0	0	0	0	0	0	0	0	0	0							0	0	0	0	0	0	0	0	0
3.72915	1	46	1	3	0	0	0	0	0	0	0	0	0	0							0	0	0	0	0	0	0	0	0
2.95948	0	47	1	2	0	0	1	0	0	0	0	0	1	1							0	0	0	0	0	0	0	0	0
	0	46	3	3	0	0	0	0	0	0	0	0	0	0							0	0	0	0	0	0	0	0	0
2.28292	0	37	1	1	0	0	0	0	0	0	0	0	0	0							0	0	0	0	0	0	0	0	0
	1	38	1	1	0	0	0	1	0	0	0	0	1	0							0	0	0	0	0	0	0	0	0
3.25682	1	26	1	3	0	0	0	0	0	0	0	0	0	0							0	0	0	0	0	0	0	0	0
	1	34	1	3	0	0	0	0	0	0	0	0	0	0							0	0	0	0	0	0	0	0	0
	1	32	2	2	0	0	0	0	0	0	0	0	0	0							0	0	0	0	0	0	0	0	0
	0	65	1	3	0	0	0	0	0	0	0	0	0	0							0	0	0	0	0	0	0	0	0
	0	35	1	1	0	0	0	0	0	0	0	0	0	0							0	0	0	0	0	0	0	0	0
3.36278	0	61	1	1	0	0	0	0	0	0	0	0	0	0							0	0	0	0	0	0	0	0	0
0.539122	0	48	3	4	0	0	0	0	0	0	0	0	0	0	48	48	48	48			1	1	0	0	1	0	0	0	1
	1	30	3	2	0	0	0	0	0	0	0	0	0	0	26	26					1	0	0	0	0	0	0	0	0
	1	43	3	4	0	0	0	0	0	0	0	0	1	0							0	0	0	0	0	0	0	0	0
1.59739	0	60	2	4	0	0	0	0	1	0	0	0	1	0							0	0	0	0	0	0	0	0	0
2.21198	1	28	3	3	0	0	0	0	0	0	0	0	0	0							0	0	0	0	0	0	0	0	0
	0	39	3	4	0	0	1	0	0	0	0	0	0	0							0	0	0	0	1	0	0	0	1
	1	31	1	2	1	0	1	0	0	0	0	0	0	0							0	0	0	0	0	0	0	0	0
	1	59	1	1	0	0	0	0	0	0	0	0	0	0							0	0	0	0	0	0	0	0	0
	0	70	2	1	0	0	0	0	0	0	0	0	0	0							0	0	0	0	0	0	0	0	0
0.667385	0	25	1	2	0	1	0	0	0	0	0	0	0	0	22	22					1	0	0	0	0	0	0	0	0
0.981293	0	27	3	3	0	0	0	0	0	0	0	0	0	0							0	0	0	0	0	1	0	0	1
0.572519	0	41	1	2	0	1	0	0	0	0	0	0	0	0							0	0	0	0	1	1	0	0	1
2.88714	0	51	1	3	0	0	0	0	0	0	0	0	0	0							0	0	0	0	0	0	0	0	0
	1	31	3	3	0	0	0	0	0	0	0	0	0	0							0	0	0	0	0	0	0	0	0
0.367151	0	63	2	2	0	0	0	0	0	0	0	0	0	0							0	0	0	0	0	1	0	0	1
	1	68	1	4	0	0	0	0	0	0	0	0	0	0							0	0	0	0	0	0	0	0	0
	1	27	3	4	0	0	0	0	0	0	0	0	0	0							0	0	0	0	0	0	0	0	0
0.665082	1	34	1	4	0	1	0	0	0	0	0	0	0	0							0	0	0	0	1	0	0	0	1
1.29395	1	27	3	4	0	0	0	0	0	0	0	0	0	0	12	15					1	0	0	0	1	1	1	1	1
0.436834	0	26	3	4	0	0	0	0	0	0	0	0	0	0	18	26					1	0	0	0	0	0	0	0	0
0.509782	0	35	2	4	0	0	0	0	0	0	0	0	0	0	31	32					1	0	0	0	0	1	0	0	1
0.214333	1	56	2	4	0	0	0	0	0	0	0	0	0	0							0	0	0	0	0	0	0	0	0
0.725804	1	29	1	4	0	0	0	0	0	0	0	0	0	0							0	0	0	0	0	0	0	0	0
0.725804	1	25	3	4	0	0	0	0	0	0	0	0	0	0							0	0	0	0	0	1	0	0	1
	1	47	1	3	0	0	0	0	0	0	0	0	0	0							0	0	0	0	0	0	0	0	0
1.11503	0	40	1	3	0	0	0	0	0	0	0	0	0	0	35	35	35	35			1	1	0	0	0	1	0	0	1
	0	32	1	3	0	0	0	0	0	0	0	0	0	0							0	0	0	0	0	0	0	0	0
	1	33	1	3	0	0	0	0	0	0	0	0	0	0							0	0	0	0	0	0	0	0	0
	0	67	2	1	0	0	0	0	0	0	0	0	0	0							0	0	0	0	0	0	0	0	0
2.15364	0	28	1	2	0	0	0	0	0	0	0	0	1	0							0	0	0	0	1	0	0	0	1
1.31819	1	57	1	1	0	0	0	0	0	0	0	0	0	0							0	0	0	0	0	0	0	0	0
2.28292	0	35	3	3	0	0	0	0	0	0	0	0	0	0							0	0	0	0	1	0	0	0	1
2.09696	0	47	1	1	0	0	0	0	0	0	0	0	0	0							0	0	0	0	1	0	0	0	1
2.21545	1	45	1	1	0	0	0	0	0	0	0	0	0	0							0	0	0	0	0	0	0	0	0
	0	29	1	3	0	0	0	0	0	0	0	0	0	0							0	0	0	0	0	0	0	0	0
0.682994	1	50	1	2	0	0	0	0	0	0	0	0	0	0							0	0	0	0	0	0	0	1	1
2.21331	1	24	1	4	0	0	0	0	0	0	0	0	0	0							0	0	0	0	0	0	0	0	0
0.536225	0	26	1	4	0	0	0	0	0	0	0	0	0	0							0	0	0	0	0	1	0	0	1
1.53749	0	45	2	4	0	0	1	0	0	0	0	1	0	0							0	0	0	0	1	1	0	0	1
	1	32	1	3	0	0	0	0	0	0	0	0	0	0							0	0	0	0	0	0	0	0	0
1.09218	1	20	3	3	0	0	0	0	0	0	0	0	0	0							0	0	0	0	0	0	0	0	0
2.47063	0	32	1	2	0	0	1	1	0	0	0	0	1	0							0	0	0	0	0	0	0	0	0
	0	35	1	4	0	0	0	0	0	0	0	0	0	0							0	0	0	0	0	0	0	0	0
	0	68	2	4	0	0	0	0	0	0	0	0	0	0							0	0	0	0	0	0	0	0	0
	0	83	2	1	0	0	0	0	0	0	0	0	0	0							0	0	0	0	0	0	0	0	0
3.41154	1	41	1	2	0	0	0	0	0	0	0	0	0	0							0	0	0	0	0	0	0	0	0
8.71917	1	48	1	3	0	0	0	0	0	0	0	0	0	0							0	0	0	0	0	0	0	0	0
	0	37	2	3	0	0	0	0	0	0	0	0	0	0							0	0	0	0	0	0	0	0	0
2.05164	0	80	3	3	0	0	0	0	0	0	0	0	0	0							0	0	0	0	0	0	0	0	0
	0	59	3	3	0	0	0	0	0	0	0	0	0	0	15	15					1	0	0	0	1	0	0	0	1
	0	37	1	3	0	0	0	0	0	0	0	0	0	0							0	0	0	0	0	0	0	0	0
1.97944	0	48	1	4	0	0	0	0	0	0	0	0	0	0							0	0	0	0	0	0	0	0	0
1.20774	1	53	1	4	0	0	0	0	0	0	0	0	0	0							0	0	0	0	0	0	0	0	0
0.533736	0	42	2	2	0	0	0	0	0	0	0	0	0	0							0	0	0	0	0	1	0	0	1
0.787741	1	39	1	4	0	0	0	0	0	0	0	0	0	0							0	0	0	0	0	1	0	0	1
	0	34	1	2	0	0	0	0	0	0	0	0	0	0							0	0	0	0	0	0	0	0	0
0.355649	1	51	1	3	0	0	1	0	0	1	1	0	0	0							0	0	0	0	1	1	0	1	1
0.488725	0	43	1	3	0	0	0	0	0	0	0	0	0	0							0	0	0	0	1	0	0	0	1
7.34828	1	27	3	4	0	0	0	0	0	0	0	0	0	0							0	0	0	0	0	0	0	0	0
0.454099	1	56	1	2	0	0	0	0	0	0	0	0	0	0							0	0	0	0	1	0	0	0	1
2.09787	0	55	1	1	0	0	0	0	0	0	0	0	0	0							0	0	0	0	0	0	0	0	0
3.97435	0	24	1	3	0	0	0	0	0	0	0	0	0	0							0	0	0	0	1	0	0	0	1
3.97435	0	28	1	3	0	0	0	0	0	0	0	0	0	0							0	0	0	0	1	0	0	0	1
1.03827	0	29	1	3	0	0	0	0	0	0	0	0	0	0	29	29					1	0	0	0	1	1	0	0	1
1.21166	0	33	1	1	0	0	0	0	0	0	0	0	0	0							0	0	0	0	0	0	0	0	0
2.39322	0	45	2	1	0	0	0	0	0	0	0	0	0	0							0	0	0	0	0	1	0	0	1
2.28292	0	33	1	1	0	0	0	0	0	0	0	0	0	0							0	0	0	0	0	1	0	0	1
	1	35	1	2	0	0	0	0	0	0	0	0	0	0							0	0	0	0	0	0	0	0	0
	1	35	1	2	0	0	0	0	0	0	0	0	0	0							0	0	0	0	0	0	0	0	0
	1	29	1	2	0	0	0	0	0	0	0	0	0	0							0	0	0	0	0	0	0	0	0
1.14038	1	40	1	1	0	0	0	0	0	0	0	0	0	0							0	0	0	0	0	0	0	1	1
0.434029	0	58	3	2	1	1	1	0	0	0	1	0	1	0							0	0	0	0	0	0	0	0	0
	0	30	3	2	0	0	0	0	0	0	0	0	0	0							0	0	0	0	1	0	0	0	1
	0	43	1	1	0	0	0	0	0	0	0	0	0	0							0	0	0	0	0	0	0	0	0
	1	51	1	2	0	0	0	0	0	0	0	0	1	0							0	0	0	0	1	0	0	0	1
	1	32	1	3	0	0	0	0	0	0	0	0	0	0							0	0	0	0	0	0	0	0	0
4.9301	1	19	3	3	0	0	0	0	0	0	0	0	0	0							0	0	0	0	0	0	0	0	0
	1	40	1	2	0	0	0	0	0	0	0	0	0	0							0	0	0	0	0	0	0	0	0
	0	36	2	2	0	0	0	0	0	0	0	0	0	0							0	0	0	0	0	0	0	0	0
	0	33	1	2	0	0	0	0	0	0	0	0	0	0							0	0	0	0	0	0	0	0	0
	0	33	1	4	0	0	0	0	0	0	0	0	0	0							0	0	0	0	0	0	0	0	0
1.22058	0	55	1	3	0	0	0	0	0	0	0	0	0	0							0	0	0	0	0	1	0	0	1
	0	33	3	3	0	1	0	0	0	0	0	0	0	0							0	0	0	0	0	0	0	0	0
1.03238	0	44	2	2	0	0	0	0	0	0	0	0	0	0	26	38					1	0	0	0	1	1	1	0	1
2.19049	1	33	1	2	0	0	0	0	0	0	0	0	0	1							0	0	0	0	0	1	1	0	1
	1	47	1	3	0	0	0	0	0	0	0	0	0	0							0	0	0	0	0	0	0	0	0
4.5596	1	46	1	1	0	0	0	0	0	0	0	0	0	0							0	0	0	0	0	0	0	0	0
	1	46	1	1	0	0	0	0	0	0	0	0	0	0							0	0	0	0	0	0	0	0	0
	1	40	1	3	0	0	0	0	0	0	0	0	0	0							0	0	0	0	0	0	0	0	0
1.13627	0	41	1	2	0	0	0	0	0	0	0	0	0	0							0	0	0	0	0	0	1	0	1
1.13627	0	44	1	4	0	0	0	0	0	0	0	0	0	0							0	0	0	0	0	1	0	0	1
2.15364	0	24	2	3	0	0	0	0	0	0	0	0	0	0							0	0	0	0	0	1	0	0	1
	0	37	1	3	0	0	1	0	0	0	0	0	1	1							0	0	0	0	0	0	0	0	0
	0	33	2	3	0	0	0	0	0	0	0	0	0	0							0	0	0	0	0	0	0	0	0
	1	27	3	2	0	0	0	0	0	0	0	0	0	0							0	0	0	0	0	0	0	0	0
	0	67	2	1	0	0	0	0	0	0	0	0	0	0							0	0	0	0	0	0	0	0	0
9.16087	0	48	1	2	0	0	0	0	0	0	0	0	0	0							0	0	0	0	0	0	0	0	0
2.57521	1	65	2	1	0	0	0	0	0	0	0	0	0	0							0	0	0	0	0	0	0	0	0
1.50302	0	49	1	4	1	1	0	0	0	0	0	0	0	0							0	0	0	0	1	0	0	0	1
0.751509	0	49	1	4	0	0	0	0	0	0	0	0	1	0							0	0	0	0	0	0	0	1	1
2.15364	0	22	3	4	0	0	0	0	0	0	0	0	0	0							0	0	0	0	0	1	0	0	1
	0	59	1	1	1	1	0	0	0	0	0	0	0	0							0	0	0	0	1	0	0	0	1
	1	27	2	3	0	0	0	0	0	0	0	0	1	0							0	0	0	0	0	0	0	0	0
	1	39	1	2	0	0	1	0	0	0	0	0	1	0							0	0	0	0	1	0	0	0	1
	1	20	3	4	0	0	0	0	0	0	0	0	0	0							0	0	0	0	0	0	0	0	0
4.02221	1	38	1	2	0	0	0	0	0	0	0	0	0	0							0	0	0	0	0	0	0	0	0
	0	58	1	1	0	0	0	0	0	0	0	0	0	0							0	0	0	0	0	0	0	0	0
0.889945	0	44	1	2	0	0	0	0	0	0	0	0	0	0	19	19	19	19		19	1	1	1	0	1	0	0	0	1
	1	55	1	2	0	0	0	0	0	0	0	0	0	0							0	0	0	0	0	0	0	0	0
0.711956	0	49	1	2	0	0	0	0	0	0	0	0	0	0							0	0	0	0	0	0	0	1	1
	0	47	1	3	0	0	0	0	0	0	0	0	0	0							0	0	0	0	0	0	0	0	0
3.6896	0	25	1	1	0	0	0	0	0	0	0	0	0	0							0	0	0	0	0	0	0	0	0
3.6896	0	25	1	3	0	0	0	0	0	0	0	0	0	0	20	20					1	0	0	0	0	0	0	0	0
0.562423	0	38	2	2	0	0	0	0	0	0	0	0	1	0							0	0	0	0	1	1	0	0	1
0.475853	1	26	1	3	0	1	0	0	0	0	0	0	0	0							0	0	0	0	0	0	0	1	1
	0	26	1	3	0	0	0	0	0	0	0	0	0	0							0	0	0	0	0	0	0	0	0
2.27783	1	40	2	3	0	0	0	0	0	0	0	0	0	0							0	0	0	0	0	0	0	1	1
0.516207	1	42	1	2	0	0	0	0	0	0	0	0	0	1	39	39					1	0	0	0	0	1	0	0	1
	1	27	1	2	0	0	0	0	0	0	0	0	0	0							0	0	0	0	0	0	0	0	0
	1	56	2	1	0	0	0	0	0	0	0	0	1	0							0	0	0	0	0	0	0	0	0
1.95688	0	24	1	3	0	0	0	0	0	0	0	0	0	0							0	0	0	0	1	0	0	0	1
	0	24	1	2	0	0	0	0	0	0	0	0	0	0							0	0	0	0	0	0	0	0	0
	0	53	3	4	0	0	0	0	0	0	0	0	0	0							0	0	0	0	0	0	0	0	0
	0	32	2	3	0	0	1	0	0	0	0	0	0	0							0	0	0	0	0	0	0	0	0
0.413633	0	35	2	4	0	0	0	0	0	0	0	0	0	0	24	24					1	0	0	0	0	1	0	0	1
0.7158	1	43	1	4	0	0	0	0	0	0	0	0	0	0							0	0	0	0	0	0	0	0	0
0.570392	1	58	1	3	0	0	0	0	0	0	0	0	0	0							0	0	0	0	0	0	0	1	1
0.570392	1	59	1	4	0	0	0	0	0	0	0	0	0	0							0	0	0	0	0	0	1	0	1
	1	19	1	3	0	0	0	0	0	0	0	0	0	0							0	0	0	0	0	0	0	0	0
0.570392	1	50	1	2	0	0	0	0	0	0	0	0	1	0	22	25					1	0	0	0	0	0	1	1	1
0.57393	0	55	1	1	0	0	0	0	0	0	0	0	0	0							0	0	0	0	1	0	0	0	1
0.746697	0	27	3	3	0	0	1	0	0	0	0	0	0	0	21	27	21	25	21	26	1	1	0	1	1	1	0	1	1
1.12005	0	24	3	2	0	0	0	0	0	0	0	0	0	0	18	24					1	0	0	0	0	1	0	1	1
	0	18	3	3	0	0	0	0	0	0	0	0	0	0							0	0	0	0	0	0	0	0	0
	1	62	1	3	0	0	0	0	0	0	0	0	0	0							0	0	0	0	0	0	0	0	0
0.601027	1	31	1	3	0	0	0	0	0	0	0	0	0	0	30	30					1	0	0	0	0	1	0	0	1
0.46986	1	44	1	2	0	0	0	0	0	0	0	0	0	0							0	0	0	0	1	1	0	0	1
	1	19	3	3	0	0	0	0	0	0	1	0	0	1							0	0	0	0	0	0	0	0	0
	1	41	3	2	0	0	0	0	0	0	0	0	0	0							0	0	0	0	0	0	0	0	0
	0	57	1	1	0	0	0	0	0	0	0	0	0	0							0	0	0	0	1	0	0	0	1
	0	33	2	1	0	0	0	0	0	0	0	0	0	0							0	0	0	0	0	0	0	0	0
1.86348	0	63	1	1	0	0	0	0	0	0	0	0	0	0							0	0	0	0	0	0	0	0	0
1.37694	1	24	1	3	0	0	0	0	0	0	0	0	0	0							0	0	0	0	0	0	0	0	0
1.84123	1	73	1	4	0	0	0	0	0	0	0	0	0	0							0	0	0	0	0	0	1	1	1
0.512563	0	56	1	2	0	0	0	0	0	0	0	0	0	0							0	0	0	0	1	0	0	0	1
	0	53	1	4	0	0	0	0	0	0	0	0	0	0							0	0	0	0	0	0	0	0	0
1.24324	1	26	3	3	1	1	1	0	0	0	0	0	1	0							0	0	0	0	1	0	1	1	1
	1	27	3	4	0	0	0	0	0	0	0	0	0	0							0	0	0	0	1	0	0	0	1
	1	53	1	3	0	0	0	0	0	0	0	0	0	0							0	0	0	0	0	0	0	0	0
0.443098	0	54	1	2	1	1	0	0	0	0	0	0	1	0							0	0	0	0	1	1	0	0	1
	0	64	2	3	0	0	0	0	0	0	0	0	0	0							0	0	0	0	0	0	0	0	0
	0	60	2	1	0	0	0	0	0	0	0	0	0	0							0	0	0	0	0	0	0	0	0
0.430582	0	54	2	4	0	0	0	0	0	0	0	0	0	0							0	0	0	0	1	0	0	0	1
	0	39	1	4	0	0	0	0	0	0	0	0	0	0							0	0	0	0	1	0	0	0	1
	0	31	1	2	0	0	0	0	0	0	0	0	0	0							0	0	0	0	0	0	0	0	0
1.3075	0	33	1	4	0	0	0	0	0	0	0	0	0	0							0	0	0	0	1	1	0	0	1
	1	46	1	4	0	0	0	0	0	0	0	0	0	0							0	0	0	0	0	0	0	0	0
2.19049	1	32	1	3	0	0	0	0	0	0	0	0	0	0							0	0	0	0	0	1	0	1	1
1.91969	1	18	3	3	0	0	0	0	0	0	0	0	0	0							0	0	0	0	1	0	1	1	1
0.419848	0	74	2	1	0	1	0	0	0	0	0	0	0	0	62	62					1	0	0	0	0	1	0	0	1
5.31528	0	25	3	4	0	0	0	0	0	0	0	0	0	0							0	0	0	0	0	0	0	0	0
	0	36	1	2	0	1	0	0	0	0	1	1	1	1							0	0	0	0	0	0	0	0	0
1.25954	0	74	1	1	0	0	0	0	0	0	0	0	0	0							0	0	0	0	0	1	0	0	1
7.39806	1	58	1	4	0	0	0	0	0	0	0	0	0	0							0	0	0	0	0	0	0	0	0
0.271438	0	28	3	2	0	0	0	0	0	0	0	0	0	0							0	0	0	0	1	0	0	0	1
1.21181	1	56	1	2	0	0	0	0	0	0	0	0	0	0							0	0	0	0	0	0	0	0	0
0.740857	0	69	2	1	0	0	0	0	0	0	0	0	0	0							0	0	0	0	0	0	0	0	0
	1	23	1	3	0	0	0	0	0	0	0	0	0	0							0	0	0	0	0	0	0	0	0
	0	23	1	3	0	0	0	0	0	0	0	0	0	0							0	0	0	0	0	0	0	0	0
4.70002	0	63	1	1	0	0	0	0	0	0	0	0	0	0							0	0	0	0	0	0	0	0	0
	0	71	2	1	0	0	0	0	0	0	0	0	0	0	55	55					1	0	0	0	0	0	0	0	0
1.50702	0	41	2	1	0	0	0	1	0	0	0	0	1	0							0	0	0	0	1	0	0	0	1
2.15364	0	27	3	4	0	0	0	0	0	0	0	0	0	0							0	0	0	0	1	1	0	0	1
1.3856	0	47	2	3	0	0	0	0	0	0	0	0	0	0	34	34					1	0	0	0	1	0	0	0	1
	1	25	3	3	0	0	0	0	0	0	0	0	0	0							0	0	0	0	0	0	0	0	0
	1	67	1	1	0	0	1	0	0	0	0	0	0	0							0	0	0	0	0	0	0	0	0
	0	66	1	2	0	0	0	0	0	0	0	0	0	0	32	32					1	0	0	0	0	0	0	0	0
	1	34	1	2	0	0	0	0	0	0	0	0	0	0							0	0	0	0	0	0	0	0	0
0.383248	0	29	1	2	0	0	0	0	0	0	0	0	0	0	21	21					1	0	0	0	0	1	0	0	1
0.837089	0	18	3	3	0	0	0	0	0	0	0	0	0	0	16	16	16	16	16	16	1	1	0	1	1	1	1	0	1
0.418544	0	28	1	3	0	0	0	0	0	0	0	0	1	1							0	0	0	0	1	0	1	0	1
0.378406	1	21	1	3	0	0	0	0	0	0	0	0	1	1	18	20					1	0	0	0	0	0	1	0	1
	0	49	2	2	0	0	0	0	0	0	0	0	0	0	18	18					1	0	0	0	0	0	0	0	0
	0	23	1	2	0	0	0	0	0	0	0	0	0	0							0	0	0	0	0	0	0	0	0
	0	71	2	1	0	0	0	0	0	0	0	0	0	0							0	0	0	0	0	0	0	0	0
	1	27	1	3	0	0	0	0	0	0	0	0	0	0							0	0	0	0	0	0	0	0	0
	0	24	1	3	0	0	0	0	0	0	0	0	0	0							0	0	0	0	0	0	0	0	0
1.91969	1	27	1	2	0	0	0	0	0	0	0	0	0	0							0	0	0	0	1	1	0	0	1
	0	49	1	4	0	0	0	0	0	0	0	0	0	0							0	0	0	0	0	0	0	0	0
0.477912	0	74	1	1	0	1	1	0	0	0	0	0	0	0							0	0	0	0	1	1	0	0	1
0.647028	0	64	2	4	0	0	1	0	0	0	0	0	0	0	20	64	20	64		20	1	1	1	0	1	0	0	0	1
2.02678	0	31	1	2	0	0	0	0	0	0	0	0	0	0							0	0	0	0	0	0	0	0	0
0.927375	1	51	1	1	0	0	0	0	0	0	0	0	0	0							0	0	0	0	0	0	0	0	0
0.79414	0	40	1	4	0	0	0	0	0	0	0	0	0	0							0	0	0	0	0	1	0	1	1
	0	25	1	2	0	0	0	1	0	0	0	0	1	0							0	0	0	0	0	0	0	0	0
0.370558	0	84	2	3	0	0	0	0	0	0	0	0	0	0	77	77					1	0	0	0	0	0	0	0	0
	0	69	1	4	0	0	0	0	0	0	0	0	0	0							0	0	0	0	0	0	0	0	0
	1	35	1	4	0	0	0	0	0	0	0	0	0	0							0	0	0	0	0	0	0	0	0
	0	40	1	3	1	0	0	0	0	0	0	0	1	0							0	0	0	0	0	0	0	0	0
	0	72	1	1	0	0	0	0	0	0	0	0	0	0							0	0	0	0	0	0	0	0	0
	0	41	1	3	0	0	0	0	0	0	0	0	0	0							0	0	0	0	0	0	0	0	0
2.15364	0	20	3	4	0	0	0	0	0	0	0	0	0	0							0	0	0	0	0	1	0	0	1
	0	66	2	3	0	0	0	0	0	0	0	0	0	0							0	0	0	0	0	0	0	0	0
3.94341	1	29	1	2	0	0	0	0	0	0	0	0	0	0							0	0	0	0	0	0	0	0	0
1.03019	1	21	3	3	0	0	0	0	0	0	0	0	0	0							0	0	0	0	0	0	0	1	1
	0	42	1	2	0	0	0	0	0	0	0	0	0	0							0	0	0	0	0	0	0	0	0
2.15364	0	21	3	2	0	0	0	0	0	0	0	0	1	1							0	0	0	0	1	1	0	1	1
	0	25	3	4	0	0	0	0	0	0	0	0	0	0							0	0	0	0	1	0	0	0	1
4.25697	1	38	1	3	0	0	0	0	0	0	0	0	0	0							0	0	0	0	0	0	0	0	0
	1	42	3	1	0	0	0	0	0	0	0	0	0	0							0	0	0	0	0	0	0	0	0
1.1121	1	36	1	1	0	0	0	0	0	0	0	0	0	0							0	0	0	0	1	0	1	1	1
0.570258	1	62	2	1	0	0	0	0	0	0	0	0	0	0							0	0	0	0	0	0	0	0	0
3.32794	1	43	3	3	0	0	0	0	0	0	0	0	0	0							0	0	0	0	0	0	0	0	0
0.128061	0	33	2	2	0	1	1	1	0	0	0	0	1	1							0	0	0	0	1	1	1	0	1
0.168692	0	52	3	1	1	1	1	0	0	0	0	0	0	0							0	0	0	0	1	1	1	1	1
0.256122	0	38	1	3	0	0	0	0	0	0	0	0	0	0							0	0	0	0	0	0	0	1	1
0.219472	0	21	1	3	0	0	0	0	0	0	0	0	0	0							0	0	0	0	1	0	0	1	1
0.301382	0	64	2	1	0	0	0	0	0	0	0	0	0	0							0	0	0	0	1	1	0	0	1
0.834675	1	25	1	3	0	0	0	0	0	0	0	0	0	0							0	0	0	0	0	0	0	1	1
0.417338	1	28	2	3	0	0	0	0	0	0	0	0	0	0							0	0	0	0	0	1	0	0	1
1.05441	1	37	1	1	0	0	0	0	0	0	0	0	0	0	32	32					1	0	0	0	1	1	1	0	1
0.47633	0	38	2	2	0	0	0	0	0	0	0	0	0	0							0	0	0	0	0	1	0	0	1
	0	30	1	3	0	0	0	0	0	0	0	0	0	0							0	0	0	0	0	0	0	0	0
1.49128	0	21	3	4	0	0	1	0	0	0	0	0	0	0							0	0	0	0	1	0	0	0	1
	0	63	1	3	0	0	0	0	0	0	0	0	0	0							0	0	0	0	0	0	0	0	0
0.489412	0	42	1	4	0	0	0	0	0	0	0	0	0	0	39	39					1	0	0	0	1	1	0	1	1
0.661408	1	36	1	4	0	0	0	0	0	0	0	0	1	0							0	0	0	0	1	0	0	1	1
	1	54	2	4	0	0	0	0	0	0	0	0	0	0							0	0	0	0	0	0	0	0	0
	1	44	1	3	0	0	0	0	0	0	0	0	0	0							0	0	0	0	0	0	0	0	0
	0	42	1	3	0	0	0	0	0	0	0	0	0	0							0	0	0	0	0	0	0	0	0
0.933475	1	27	1	3	0	0	0	0	0	0	0	0	0	0							0	0	0	0	1	1	1	0	1
0.610567	1	31	1	3	0	0	0	0	0	0	0	0	0	0							0	0	0	0	0	1	0	1	1
	0	23	1	2	0	0	0	0	0	0	0	0	0	0							0	0	0	0	0	0	0	0	0
3.9605	0	59	1	1	0	0	0	0	0	0	0	0	0	0							0	0	0	0	1	0	0	0	1
2.15364	0	18	3	3	0	0	0	0	0	0	0	0	0	0							0	0	0	0	1	1	1	0	1
	0	36	2	4	0	0	0	0	0	0	0	0	0	0							0	0	0	0	0	0	0	0	0
0.785367	0	47	1	1	0	0	0	0	0	0	0	0	0	0	40	40					1	0	0	0	0	0	0	0	0
1.98631	1	52	1	4	0	0	0	0	0	0	0	0	0	0							0	0	0	0	0	0	0	0	0
	0	51	1	4	0	0	0	0	0	0	0	0	0	0							0	0	0	0	0	0	0	0	0
8.71917	1	45	1	3	0	0	0	0	0	0	0	0	0	0	10	10					1	0	0	0	0	0	0	0	0
	0	52	3	4	0	0	0	0	0	0	0	0	0	0							0	0	0	0	0	0	0	0	0
0.889847	0	28	2	1	0	0	0	0	0	0	0	0	0	0							0	0	0	0	0	1	0	0	1
	1	77	3	1	0	0	0	0	0	0	0	0	0	0							0	0	0	0	1	0	0	0	1
2.556	0	76	2	1	0	0	0	0	0	0	0	0	0	0							0	0	0	0	1	0	0	0	1
1.24086	0	27	1	4	0	1	0	0	0	0	0	1	0	0							0	0	0	0	0	0	0	0	0
	0	32	1	4	0	0	0	0	0	0	0	0	0	0							0	0	0	0	0	0	0	0	0
7.34828	1	26	3	4	0	0	0	0	0	0	0	0	0	0							0	0	0	0	0	0	0	0	0
	1	30	1	2	0	0	0	0	0	0	0	0	0	0							0	0	0	0	0	0	0	0	0
6.13504	1	35	1	2	0	0	0	0	0	0	0	0	0	0							0	0	0	0	0	0	0	0	0
	1	93	1	2	0	0	0	0	0	0	0	0	0	0							0	0	0	0	0	0	0	0	0
1.033	0	23	1	3	0	0	0	0	0	0	0	0	0	0	14	17	14	17		17	1	1	1	0	0	0	0	0	0
1.2055	0	30	1	4	0	0	0	0	0	0	1	0	1	0	10	19	10	19			1	1	0	0	1	0	1	0	1
	0	63	1	1	0	1	0	0	0	0	0	0	0	0							0	0	0	0	0	0	0	0	0
1.02087	0	57	1	3	0	0	0	0	0	0	0	0	0	0							0	0	0	0	1	0	0	0	1
	0	27	3	4	0	0	0	0	0	0	0	0	0	0							0	0	0	0	1	0	0	0	1
	0	20	1	2	0	0	0	0	0	0	0	0	0	0							0	0	0	0	0	0	0	0	0
	1	42	1	3	0	0	0	0	0	0	0	0	0	0							0	0	0	0	0	0	0	0	0
	1	32	1	4	0	0	0	0	0	0	0	0	0	0							0	0	0	0	0	0	0	0	0
0.750678	1	59	1	3	0	0	0	0	0	0	0	0	0	0							0	0	0	0	0	0	0	1	1
0.699567	0	28	1	3	0	0	1	1	0	0	0	0	1	0	11	19	19	19			1	1	0	0	0	1	0	0	1
1.56251	0	34	1	1	0	0	0	0	0	0	0	0	0	0							0	0	0	0	0	0	0	0	0
0.323409	1	48	1	1	0	0	0	0	0	0	0	0	0	0							0	0	0	0	0	0	0	1	1
0.306113	0	42	2	1	0	0	0	0	0	0	0	0	0	0							0	0	0	0	0	0	0	1	1
1.22445	0	42	1	2	0	0	0	0	0	0	0	0	0	0	14	34	34	34	18	34	1	1	0	1	1	1	0	0	1
1.26912	0	77	1	1	0	0	0	0	0	0	0	0	0	0							0	0	0	0	1	0	0	0	1
	1	51	1	4	0	0	0	0	0	0	0	0	0	0							0	0	0	0	0	0	0	0	0
0.707698	1	66	1	2	0	0	0	0	0	0	0	0	0	0							0	0	0	0	0	1	1	1	1
	0	74	2	1	0	0	0	0	0	0	0	0	0	0							0	0	0	0	1	0	0	0	1
0.703915	1	56	1	1	0	0	0	0	0	0	0	0	0	0							0	0	0	0	0	0	0	1	1
0.84956	0	52	1	1	0	0	0	0	0	0	0	0	0	0							0	0	0	0	1	0	0	0	1
0.804731	0	26	1	1	0	0	0	0	0	0	0	0	0	0							0	0	0	0	1	0	0	0	1
1.2071	0	23	1	3	0	0	0	0	0	0	0	0	0	0							0	0	0	0	1	0	0	0	1
2.15364	0	27	1	3	0	0	0	0	0	0	0	0	0	0							0	0	0	0	1	1	1	0	1
0.995538	0	25	1	2	1	0	0	0	0	0	0	0	0	0							0	0	0	0	1	0	0	0	1
2.6141	1	25	1	2	0	0	0	0	0	0	0	0	1	0							0	0	0	0	0	0	0	0	0
2.33982	1	71	1	3	0	0	0	0	0	0	0	0	0	0							0	0	0	0	0	0	0	0	0
1.23657	0	70	1	1	0	0	0	0	0	0	0	0	0	0							0	0	0	0	0	0	0	0	0
	0	27	1	3	0	0	0	0	0	0	0	0	0	0							0	0	0	0	0	0	0	0	0
0.148788	1	52	1	1	0	0	0	0	0	0	0	0	0	0							0	0	0	0	0	0	0	1	1
0.52076	1	52	1	2	1	1	0	0	0	0	0	0	0	0							0	0	0	0	1	0	0	0	1
	1	26	1	3	0	0	0	0	0	0	0	0	0	0							0	0	0	0	0	0	0	0	0
0.445631	1	40	1	3	1	1	1	0	0	0	0	0	0	0							0	0	0	0	1	1	0	1	1
	0	51	1	4	0	0	0	0	0	0	0	0	0	0							0	0	0	0	1	0	0	0	1
0.0800114	0	32	2	4	0	0	0	0	0	0	0	0	0	0							0	0	0	0	0	0	0	0	0
0.0711141	0	57	1	2	0	0	0	0	0	0	0	0	0	0							0	0	0	0	1	1	0	0	1
0.0800114	0	39	2	1	0	0	0	0	0	1	1	0	0	0	28	28					1	0	0	0	1	1	1	0	1
	0	30	1	2	0	0	0	0	0	0	0	0	0	0							0	0	0	0	0	0	0	0	0
0.371756	1	39	1	1	0	0	0	0	0	0	0	0	0	0							0	0	0	0	1	0	1	1	1
	1	53	1	1	0	0	0	0	0	0	0	0	0	0							0	0	0	0	0	0	0	0	0
	1	39	2	3	0	0	0	0	0	0	0	0	0	0							0	0	0	0	0	0	0	0	0
	0	55	1	1	0	0	0	0	0	0	0	0	0	0							0	0	0	0	1	0	0	0	1
	0	44	1	1	0	0	0	0	0	0	0	0	0	0							0	0	0	0	0	0	0	0	0
0.173532	0	24	1	3	0	0	0	0	0	0	0	0	1	0							0	0	0	0	1	0	0	0	1
0.900599	1	29	1	2	1	0	0	0	0	0	0	0	0	0							0	0	0	0	0	0	0	0	0
0.664254	0	28	1	3	0	0	0	0	0	0	0	0	0	0							0	0	0	0	0	0	0	0	0
0.376695	1	35	1	3	0	0	0	0	0	0	0	0	0	0							0	0	0	0	0	0	0	0	0
	0	34	1	2	0	0	0	0	0	0	0	0	0	0							0	0	0	0	0	0	0	0	0
	0	30	1	2	0	0	0	0	0	0	0	0	0	0							0	0	0	0	0	0	0	0	0
0.0984092	1	37	1	2	0	0	0	0	0	0	0	0	0	0							0	0	0	0	0	0	0	0	0
0.805378	1	58	1	3	0	0	0	0	0	0	0	0	0	0							0	0	0	0	0	0	0	0	0
0.279953	0	57	1	1	0	0	0	0	0	0	0	0	1	0							0	0	0	0	1	1	0	0	1
	1	38	1	1	0	0	0	0	0	0	0	0	0	0							0	0	0	0	0	0	0	0	0
	0	36	1	2	0	0	0	0	0	0	0	0	0	0							0	0	0	0	0	0	0	0	0
0.402689	1	57	1	1	0	0	0	0	0	0	0	0	0	0							0	0	0	0	1	1	1	1	1
	0	54	1	1	0	0	1	0	0	0	0	0	1	1							0	0	0	0	0	0	0	0	0
	1	55	3	1	0	0	0	0	0	0	0	0	0	0							0	0	0	0	0	0	0	0	0
1.30917	0	35	1	2	0	0	0	0	0	0	0	0	0	0							0	0	0	0	0	0	0	0	0
0.647223	0	29	1	3	0	0	0	0	0	0	0	0	0	0	22	22					1	0	0	0	0	0	0	0	0
[truncated: 3,038 more rows]
